# Supplementary material for: Molecular insights into ago-allosteric modulation at cysteinyl leukotriene receptor 2
Source: Nat Commun. 2025 Dec 16;17:908. doi: 10.1038/s41467-025-67630-7 (PMC12830604; doi:10.1038/s41467-025-67630-7)
Supplement: Supplementary file 4 — Source data [file 41467_2025_67630_MOESM4_ESM.xlsx]

## Sheet: Figure 1b
Figure 1b
CysLT1R	Log[ligand(M)]	LTC4			LTD4			LTE4
	-5							95.6693	103.279	97.9021
	-5.3							100	96.7213	113.287
	-6	95.5752	100	98.7179	107.468	97.8022	106.288	80.7087	81.2568	84.4056
	-6.3							61.4173	65.5191	63.7063
	-7	81.4159	83.1776	85.5311	104.87	101.832	91.4807	20.7874	24.918	22.4476
	-7.3	61.5929	60.1869	69.2308	73.7013	86.4469	88.4381	-0.787402	-1.83607	3.4965
	-8	16.5192	22.8037	31.8315	71.4286	76.9231	81.9473	-11.811	8.74317	13.986
	-8.3	9.14454	18.8692	22.1245	41.2338	43.956	67.3428
	-9	4.42478	0.934579	7.50916	2.5974	14.2857	21.501	11.4173	7.10383	-13.986
	-9.3	-8.84956	-4.95327	4.7619	-2.5974	16.1172	26.1663
	-10	0.294985	13.0841	9.34066	10.0649	-3.2967	3.85396
CysLT2R
	Log[ligand(M)]	LTC4			LTD4			LTE4
	-5							96.6837	103.241	95.8333
	-5.3							100.51	95.3704	94.4444
	-6	101.111	97.0387	92.4226	97.5336	97.5	94.9192	96.1735	101.389	67.7083
	-6.3							72.449	91.6667	60.7639
	-7	98	105.467	94.6638	98.2063	101.458	76.6744	28.8265	56.4815	22.9167
	-7.3	99.7778	94.9886	79.4023	104.036	99.1667	63.0485	3.57143	32.8704	7.98611
	-8	68.8889	85.6492	52.7215	85.8744	82.0833	54.9654	2.04082	-0.925926	2.43056
	-8.3	25.7778	46.9248	51.2273	36.5471	63.3333	53.4642
	-9	15.5556	11.3895	27.3212	3.81166	11.6667	19.515	1.02041	3.7037	1.73611
	-9.3	-6	-2.2779	21.238	-1.34529	4.79167	8.66051
	-10	-7.77778	-4.55581	5.33618	-2.24215	0.416667	15.9353

## Sheet: Figure 2b 2c 2d 2e
Figure 2b								Figure 2c
									LTC4, nM
Log[ligand(M)]	LTC4			ceramide				Log[ceramide(M)]	0 nM			0.01 nM			0.1 nM			1 nM			10 nM			100 nM			1000 nM
-4				21.7391	37.4074	57.2939		-4	100	100	100	94.5455	105.714	116.875	127.576	177.857	139.375	140.909	213.571	225	185.151	297.143	289.375	342.909	403.571	405.625	431.212	500.714	446.25
-5				14.9457	36.6667	56.2368		-5	90	102.143	107.5	92.7273	125.714	109.375	129.394	174.286	161.875	138.485	183.571	240.625	197.273	287.857	264.375	330.606	407.143	418.125	425.454	521.429	438.125
-5.3				10.5978	22.963	46.0888		-5.3	67.2727	90.7143	93.75	73.0303	117.143	105.625	109.394	162.143	135.625	138.182	198.571	200.625	183.939	257.857	324.375	359.394	393.571	404.375	401.515	487.143	401.875
-6	92.3913	97.963	98.3087	2.71739	12.037	25.1586		-6	46.0606	41.4286	40.625	50	83.5714	84.375	83.9394	168.571	144.375	128.485	220	233.75	178.485	245.714	297.5	375.151	387.857	394.375	433.636	561.429	438.75
-6.3				4.61957	0.37037	13.7421		-6.3	40.9091	44.2857	46.875	43.3333	50	66.25	80.303	114.286	124.375	119.091	190.714	197.5	174.546	245.714	262.5	373.939	376.429	371.25	426.97	533.571	418.75
-7	100	97.2222	101.057	-8.42391	-4.25926	9.30233		-7	16.9697	-12.1429	20.625	29.697	17.1429	50.625	19.3939	79.2857	70.625	84.2424	115.714	120	141.818	172.143	253.75	339	321.429	327.5	404.849	436.429	400.625
-7.3	105.435	93.5185	95.3488					-8	9.09091	20.7143	27.5	25.7576	7.14286	29.375	20	91.4286	96.875	62.1212	60	91.25	126.667	84.2857	194.375	267.273	267.143	311.25	388.485	467.143	386.875
-8	73.6413	84.2593	82.6638	-2.44565	-4.25926	-2.11416		-9	0	0	0	1.81818	35	40.625	1.51515	62.8571	95	72.4242	119.286	113.75	125.758	121.429	243.125	254.849	252.857	308.125	331.818	342.143	330.625
-8.3	55.163	49.2593	50.9514
-9	14.6739	34.0741	15.222	2.98913	2.03704	2.32558
-9.3	0.815217	6.66667	3.17125
-10	0.815217	3.7037	-1.2685
Figure 2d								Figure 2e
ΔEmax									Mean	SEM	N
C16:0 ceramide	C16:0 ceramide + LTC4 (0.01nM)	C16:0 ceramide + LTC4 (0.1nM)	C16:0 ceramide + LTC4 (1nM)	C16:0 ceramide + LTC4 (10nM)	C16:0 ceramide + LTC4 (100nM)	C16:0 ceramide + LTC4 (1000nM)		C16:0 ceramide	0	0	3
0	-1.18	31.38	45.48	94.28	261.58	325.78		C16:0 ceramide + LTC4 (0.01nM)	0.1687	0.08151	3
0	15.1	71.4	101.8	176.2	295.8	402.1		C16:0 ceramide + LTC4 (0.1nM)	0.435	0.01804	3
0	6.2	41.1	122.1	185.1	303.8	316.6		C16:0 ceramide + LTC4 (1nM)	0.7843	0.05128	3
								C16:0 ceramide + LTC4 (10nM)	0.833	0.04416	3
								C16:0 ceramide + LTC4 (100nM)	1.118	0.3054	3
								C16:0 ceramide + LTC4 (1000nM)	2.42	0.08762	3

## Sheet: Figure 3b 3c 3d 3e
Figure 3b						Figure 3d						Figure 3e
WT	Log[LTC4(M)]					WT	Log[LTC4(M)]					WT	Log[LTD4(M)]
	-6	94.3201	94.4934	114.667			-6	95.3086	94.8864	95.625			-6	95.0226	92.4939	95.8904
	-7	96.7298	105.286	102			-7	104.691	100.994	106.458			-7	100.679	103.39	104.11
	-7.3	88.4682	97.7974	88			-7.3	86.9136	89.0625	85.2083			-7.3	103.62	101.211	95.5479
	-8	71.0843	83.0396	84.3333			-8	61.4815	66.9034	64.5833			-8	77.9186	88.6199	83.2192
	-8.3	52.6678	63.6564	67.6667			-8.3	38.0247	70.3125	72.0833			-8.3	45.1584	69.7337	56.5068
	-9	37.3494	17.6212	38			-9	20.9877	33.9489	27.5			-9	15.6109	42.615	18.4932
	-9.3	23.0637	3.96476	17.6667			-9.3	17.7778	29.5454	19.5833			-9.3	2.66968	17.9177	3.08219
	-10	7.74527	1.32159	1.33333			-10	7.65432	9.80114	7.08333			-10	-2.71493	5.81114	0.684932
H142A	Log[LTC4(M)]					Y127A	Log[LTC4(M)]					Y127A	Log[LTD4(M)]
	-6	16.6954	15.9174	35.2201			-6	13.3166	19.6995	21.6636			-6	31.8408	3.52736	6.87961
	-7	38.3821	31.4702	11.74			-7	25.1256	24.207	20.8367			-7	16.9154	3.59701	6.87961
	-7.3	31.136	14.8238	7.54717			-7.3	16.0804	16.8614	14.8147			-7.3	20.1493	2.73632	7.86241
	-8	20.1377	3.52369	-6.28931			-8	14.3216	18.5309	11.4573			-8	6.96517	3.0995	-15.4791
	-8.3	9.63855	-6.92588	-10.6918			-8.3	5.27638	5.84307	4.89065			-8.3	9.20398	3.60945	-15.2334
	-9	-1.72117	8.62697	14.0461			-9	-2.51256	1.00167	0.857763			-9	-7.46269	3.04229	6.14251
	-9.3	-3.27022	7.04739	2.72537			-9.3	-1.50754	0.500835	0.860434			-9.3	1.24378	2.5995	-3.6855
	-10	-7.40103	-12.2722	-0.838574			-10	3.76884	-1.5025	0.911686			-10	1.94527	2.52239	2.39312
R145A	Log[LTC4(M)]					V134A	Log[LTC4(M)]					V134A	Log[LTD4(M)]
	-6	80.1102	70.4846	94			-6	26.9241	62.0238	51.8458			-6	27.7397	30.7692	45.3441
	-7	76.0757	93.304	99.6667			-7	28.7617	52.0833	53.3502			-7	25.3425	21.3287	28.7449
	-7.3	76.7642	89.1189	95.3333			-7.3	24.9001	54.4643	47.6612			-7.3	36.9178	13.6364	16.3968
	-8	52.1515	72.2907	69.6667			-8	17.4434	47.6191	34.7661			-8	11.5068	3.84615	6.68016
	-8.3	51.8072	46.4758	55.6667			-8.3	19.8402	39.8809	37.8002			-8.3	23.9726	-2.7972	-10.5263
	-9	34.9398	12.1145	30			-9	9.32091	26.1905	21.9975			-9	11.3014	-0.34965	1.61943
	-9.3	22.8916	13.2159	9.33333			-9.3	5.99201	-0.595238	21.3654			-9.3	-1.0274	5.59441	26.3158
	-10	9.46644	-13.1278	7.33333			-10	0.266312	12.2024	-4.93047			-10	-2.05479	-2.7972	0
Figure 3c						F137A	Log[LTC4(M)]					F137A	Log[LTD4(M)]
WT	Log[LTD4(M)]						-6	90	100	95.6667			-6	32.0875	55.9499	65.9574
	-6	95.0226	97.6048	96.2121			-7	70.6173	88.8803	99.6667			-7	16.004	55.9499	36.1702
	-7	100.679	90.4192	111.212			-7.3	79.6296	97.6834	77			-7.3	23.161	38.6221	47.3404
	-7.3	103.62	111.377	94.697			-8	55.1852	56.7568	60.6667			-8	13.2207	47.8079	16.4894
	-8	87.9186	95.8084	85.7576			-8.3	42.3457	42.2008	42.6667			-8.3	17.0974	13.1524	7.44681
	-8.3	45.1584	54.4311	69.5455			-9	21.4815	26.9498	26.6667			-9	18.1909	-7.72443	1.59574
	-9	15.6109	43.4731	9.84849			-9.3	-11.9753	21.1583	23.3333			-9.3	12.9225	1.25261	-12.234
	-9.3	12.6697	26.1078	0.757576			-10	-7.16049	8.88031	1.66667			-10	0	6.68058	13.8298
	-10	-2.71493	0	11.3636		L138A	Log[LTC4(M)]					L138A	Log[LTD4(M)]
H142A	Log[LTD4(M)]						-6	33.3907	40.9968	46.5409			-6	32.1272	25.5	43.1579
	-6	7.93304	2.31214	4.84848			-7	43.8898	39.5498	11.74			-7	23.3553	1.5	27.7193
	-7	18.1223	15.0289	5.15152			-7.3	18.0723	23.3119	17.1908			-7.3	26.6447	9	28.4211
	-7.3	18.5589	6.93642	6.06061			-8	6.0241	-1.28617	-15.5136			-8	26.7544	-13.5	17.5439
	-8	12.4163	6.93642	-3.63636			-8.3	-0.688468	-6.36656	-15.5136			-8.3	31.5789	-4.5	1.75439
	-8.3	14.2649	5.20231	-3.63636			-9	-5.85198	12.701	3.14465			-9	24.6711	-8.5	-5.96491
	-9	11.1354	-5.20231	-13.3333			-9.3	-6.0241	24.7588	1.67715			-9.3	22.9167	-3	-2.45614
	-9.3	4.99272	10.2312	0.606061			-10	-12.0482	-9.48553	15.7233			-10	7.34649	4.5	9.82456
	-10	0	4.85549	8.48485		L158A	Log[LTC4(M)]					L158A	Log[LTD4(M)]
R145A	Log[LTD4(M)]						-6	15.7459	14.5138	12.9877			-6	68.4887	45.373	38.1208
	-6	52.7119	87.4093	88.1057			-7	25.6906	25.2928	21.9696			-7	27.3312	25.3087	18.7248
	-7	52.0339	83.0829	75.6388			-7.3	13.8122	12.884	11.3454			-7.3	27.3312	25.1576	22.7517
	-7.3	50.6441	89.3264	77.7533			-8	0.552486	4.52762	2.44296			-8	19.2926	14.5209	11.6779
	-8	42.3729	76.8912	51.7181			-8.3	4.69613	4.75967	0.598519			-8.3	11.5756	4.65595	1.34228
	-8.3	44.0678	43.7824	31.3216			-9	-5.8011	3.77901	1.29235			-9	10.2894	4.11576	0.33557
	-9	30.1695	28.5492	12.3348			-9.3	-6.07735	4.10497	1.5637			-9.3	21.5434	6.25723	-16.1074
	-9.3	7.45763	7.51295	-7.92952			-10	6.35359	3.29006	1.67506			-10	18.0064	4.87781	0
	-10	5.25424	0	2.64317		L212A	Log[LTC4(M)]					L212A	Log[LTD4(M)]
							-6	50.4386	56.8772	51.9237			-6	14.791	15.0418	15.0617
							-7	41.3158	46.6184	41.4492			-7	15.4341	14.8521	11.358
							-7.3	17.3684	26.6404	21.2518			-7.3	12.5402	14.8682	14.9383
							-8	-6.14035	6.03509	3.10359			-8	-6.6881	4.42444	7.77778
							-8.3	-6.57895	5.67105	3.28287			-8.3	-2.00965	4.15756	3.7037
							-9	-7.10526	6.00439	2.18725			-9	-3.72669	4.40193	6.17284
							-9.3	0.438596	5.2807	2.57032			-9.3	-1.86495	3.87138	2.40741
							-10	0.263158	6.07895	0.798207			-10	0	4.45659	2.83951
						T216A	Log[LTC4(M)]					T216A	Log[LTD4(M)]
							-6	9.38272	3.79747	4.68531			-6	-0.264085	-2.79412	18.0851
							-7	4.32099	4.11392	7.13287			-7	1.84859	5	17.0213
							-7.3	8.64198	8.22785	8.18182			-7.3	10.3873	-0.441176	7.97872
							-8	8.39506	6.01266	-1.04895			-8	9.59507	-1.76471	-5.31915
							-8.3	2.88889	-6.64557	2.7972			-8.3	3.52113	10.7353	-23.9362
							-9	-9.38272	-8.5443	-7.83217			-9	3.4331	16.7647	-15.4255
							-9.3	-10.9877	-8.86076	-5.24475			-9.3	6.51408	17.9412	-5.31915
							-10	0.493827	4.11392	0.699301			-10	-4.31338	13.3824	0.85106
						I219A	Log[LTC4(M)]					I219A	Log[LTD4(M)]
							-6	15.3086	12.8881	20.3012			-6	6.00677	-12.3162	4.25532
							-7	38.2716	13.7184	27.1084			-7	9.89848	33.4559	4.25532
							-7.3	26.6667	26.3538	21.0241			-7.3	14.467	15.8088	-11.7021
							-8	12.2222	11.1913	9.03614			-8	10.4061	15.2574	-15.9574
							-8.3	11.358	12.6354	18.9759			-8.3	10.7445	6.98529	-23.4043
							-9	-7.16049	-5.05415	13.5542			-9	6.68359	3.125	-6.17021
							-9.3	-14.0741	-6.85921	3.61446			-9.3	4.65313	20.5882	-13.2979
							-10	-2.96296	1.55235	0.903614			-10	0.423012	2.57353	1.06383
						L223A	Log[LTC4(M)]					L223A	Log[LTD4(M)]
							-6	82.2917	83.4572	81.5777			-6	72.155	50.4188	54.8872
							-7	88.5417	93.1599	70.6311			-7	53.9952	81.675	59.8496
							-7.3	90.4167	71.1152	77.5243			-7.3	64.4068	82.077	57.8947
							-8	59.1667	52.7881	41.9903			-8	49.3947	70.2345	45.5639
							-8.3	35	39.7026	35.3155			-8.3	23.0993	40.8543	23.7594
							-9	17.0833	19.368	14.5146			-9	-0.726392	27.0687	16.5414
							-9.3	8.33333	6.95167	6.5534			-9.3	4.35835	-4.85762	-1.52632
							-10	-4.375	-6.69145	9.34466			-10	0.242131	5.02513	-6.39098

## Sheet: Figure 4c
Figure 4c
WT	Log[LTC4(M)]
	-6	101.06	98.8166	99.2565
	-7	103.534	93.2939	94.7955
	-7.3	84.0989	101.775	97.5836
	-8	74.5583	98.4221	71.7472
	-8.3	61.1307	61.3412	67.1004
	-9	21.2014	38.6588	24.3494
	-9.3	6.71378	10.6509	17.8439
	-10	5.30035	3.74753	3.71747
Y119A	Log[LTC4(M)]
	-6	27.5281	61.0837	49.8424
	-7	32.0225	51.7734	59.8424
	-7.3	46.0674	65.0246	44.0099
	-8	19.1011	35.9606	29.6108
	-8.3	21.9101	7.38916	9.26108
	-9	0.561798	16.2562	10.1872
	-9.3	-2.80899	-2.95567	7.48768
	-10	4.49438	-12.3153	7.11823
Y123A	Log[LTC4(M)]
	-6	-9.54199	6.88172	2.3871
	-7	1.14504	1.07527	1.25634
	-7.3	3.05343	8.60215	2.78366
	-8	7.63359	4.83871	2.50559
	-8.3	1.14504	9.67742	3.10645
	-9	-3.43512	6.02151	1.78387
	-9.3	6.48855	4.08602	2.5957
	-10	-6.10687	0	1.20903
F260A	Log[LTC4(M)]
	-6	5.69801	4.75525	17.2862
	-7	20.2279	15.2448	20.0743
	-7.3	12.5356	13.007	20.8178
	-8	10.8262	13.8461	11.5242
	-8.3	-0.2849	7.69231	4.27509
	-9	-0.2849	5.59441	12.4535
	-9.3	2.5641	6.29371	1.67286
	-10	-2.5641	1.53846	-1.11524

## Sheet: Figure 5d
Figure 5d
WT	Log[LTC4(M)]
	-6	101.06	98.8166	99.2565
	-7	103.534	93.2939	94.7955
	-7.3	84.0989	101.775	97.5836
	-8	74.5583	98.4221	71.7472
	-8.3	61.1307	61.3412	67.1004
	-9	21.2014	38.6588	24.3494
	-9.3	6.71378	10.6509	17.8439
	-10	5.30035	3.74753	3.71747
F144A	Log[LTC4(M)]
	-6	39.5911	39.6845	43.75
	-7	54.0892	53.1553	57.2917
	-7.3	46.2825	45.6311	54.7917
	-8	32.7137	42.233	44.375
	-8.3	19.7026	44.6602	34.7917
	-9	0.371747	19.6602	7.91667
	-9.3	5.76208	18.6893	16.875
	-10	-1.85874	-7.88835	-1.20833
F214A	Log[LTC4(M)]
	-6	22.2944	21.0478	25.3968
	-7	16.8831	11.3067	12.1693
	-7.3	4.89177	7.16515	7.19577
	-8	11.2554	10.2229	5.71429
	-8.3	0.99567	1.70433	1.21693
	-9	-0.21645	3.0619	-4.28571
	-9.3	-6.92641	1.45887	0.42328
	-10	6.92641	1.46667	0.26455
Y221A	Log[LTC4(M)]
	-6	-5.5642	-2.16667	6.87732
	-7	3.50195	3.57407	5.01859
	-7.3	-2.33463	12.5	17.4721
	-8	-4.28016	6.16667	10.0372
	-8.3	-15.5642	14.6667	0.557621
	-9	7.7821	14.8333	4.46097
	-9.3	-6.07004	8.66667	-2.60223
	-10	7.393	-6	0
Y221F	Log[LTC4(M)]
	-6	54.9689	64.354	61.1111
	-7	53.4161	54.4627	49.418
	-7.3	23.913	33.4503	29.8413
	-8	18.6335	13.1801	11.0053
	-8.3	-1.5528	3.1646	2.80423
	-9	-5.90062	4.44099	2.80952
	-9.3	-7.14286	5.07764	1.85185
	-10	2.42236	6.33851	2.69841

## Sheet: Figure 6c
Figure 6c
WT	Log[LTC4(M)]
	-6	93.0029	89.8833	107.552
	-7	104.082	101.556	106.294
	-7.3	79.3003	103.502	83.3566
	-8	67.0554	92.9961	89.2308
	-8.3	47.5219	57.9767	77.2028
	-9	28.5714	17.5097	21.958
	-9.3	17.7843	12.0623	9.93007
	-10	3.49854	-5.05837	1.81818
R136A	Log[LTC4(M)]
	-6	2.23881	8.11518	-10.1289
	-7	8.76866	2.09424	1.10497
	-7.3	10.0746	-7.8534	0.368324
	-8	1.1194	-5.75916	4.60405
	-8.3	6.90299	-0.78534	6.814
	-9	0	0.52356	6.99816
	-9.3	5.59701	-2.09424	2.39411
	-10	8.02239	4.71204	0
S241A	Log[LTC4(M)]
	-6	58.7549	59.2417	52.2034
	-7	59.8054	42.1801	58.5687
	-7.3	46.3424	43.4123	39.9247
	-8	28.716	11.7062	23.145
	-8.3	14.3191	9.39336	12.4294
	-9	3.42412	5.45024	7.79661
	-9.3	7.19844	4.59716	6.89266
	-10	-5.83658	2.1327	0

## Sheet: Supplementary Fig. 1
Supplementary Fig. 1a	Uncropped SDS-PAGE gels stained by Coomassie blue					LTC4-CysLT2R			Supplementary Fig. 1b	Uncropped SDS-PAGE gels stained by Coomassie blue				LTD4-CysLT2R
						UV								UV
						Volume(ml)	UV280(mAU)							Volume(ml)	UV280(mAU)
						0.00253582	-2.1677							0	5.99399
						0.00920034	-2.12916							0.001	5.9963
						0.0159173	-2.10989							0.001	5.99707
						0.0225642	-2.09063							0.002	5.99982
						0.0292252	-2.08099							0.003	6.00046
						0.0358832	-2.06172							0.003	6.00192
						0.0425509	-2.07136							0.004	6.00156
						0.0492274	-2.07136							0.005	6.0022
						0.0558426	-2.07136							0.005	6.00433
						0.0626966	-2.06172							0.006	6.0073
						0.0692047	-2.06172							0.007	6.0069
						0.0758599	-2.07136							0.007	6.00603
						0.0825285	-2.08099							0.008	6.00547
						0.0891766	-2.10026							0.009	6.00623
						0.0958452	-2.11953							0.009	6.0064
						0.102488	-2.12916							0.01	6.00493
						0.109146	-2.14843							0.011	6.00598
						0.115882	-2.15807							0.011	6.00749
						0.122497	-2.1677							0.012	6.00919
						0.129151	-2.17733							0.013	6.01025
						0.135906	-2.17733							0.013	6.01218
						0.142527	-2.17733							0.014	6.0145
						0.149215	-2.18697							0.015	6.01491
						0.155897	-2.18697							0.015	6.01452
						0.162571	-2.1966							0.016	6.0137
						0.169242	-2.17733							0.017	6.01239
						0.175892	-2.17733							0.017	6.01324
						0.182541	-2.1677							0.018	6.01477
						0.189162	-2.15807							0.019	6.01505
						0.195824	-2.1677							0.019	6.01595
						0.20249	-2.18697							0.02	6.0171
						0.209164	-2.1966							0.021	6.01769
						0.215906	-2.1966							0.021	6.01606
						0.222573	-2.18697							0.022	6.0154
						0.229208	-2.1966							0.023	6.01614
						0.235812	-2.1966							0.023	6.01749
						0.24256	-2.18697							0.024	6.01834
						0.24919	-2.18697							0.025	6.01927
						0.255814	-2.18697							0.025	6.02071
						0.262523	-2.18697							0.026	6.02261
						0.269249	-2.17733							0.027	6.02482
						0.275924	-2.1677							0.027	6.02423
						0.28253	-2.17733							0.028	6.0227
						0.289227	-2.17733							0.029	6.02195
						0.295864	-2.1677							0.029	6.02102
						0.302529	-2.17733							0.03	6.01868
						0.309172	-2.15807							0.031	6.01431
						0.315892	-2.12916							0.031	6.0138
						0.322543	-2.08099							0.032	6.01242
						0.335868	-1.49331							0.033	6.01356
						0.342482	-0.568419							0.033	6.01465
						0.34919	0.192685							0.034	6.01305
						0.355825	0.510614							0.035	6.01081
						0.362555	0.539517							0.035	6.00904
						0.369213	0.375735							0.036	6.00953
						0.375872	0.192685							0.037	6.01032
						0.382584	0.0192684							0.037	6.00935
						0.389207	-0.144513							0.038	6.01134
						0.395855	-0.298661							0.039	6.01206
						0.402482	-0.423906							0.039	6.01069
						0.409151	-0.510614							0.04	6.01009
						0.415908	-0.626225							0.041	6.00764
						0.422543	-0.732201							0.041	6.00646
						0.429197	-0.818909							0.042	6.00523
						0.435944	-0.895983							0.043	6.00334
						0.44255	-0.953788							0.043	6.00293
						0.4492	-1.01159							0.044	6.00356
						0.455888	-1.07903							0.045	6.00465
						0.462549	-1.10794							0.045	6.00617
						0.469203	-1.16574							0.046	6.00797
						0.47584	-1.22355							0.047	6.00993
						0.482529	-1.25245							0.047	6.01272
						0.489312	-1.28135							0.048	6.01307
						0.495866	-1.31025							0.049	6.01301
						0.502495	-1.34879							0.049	6.01475
						0.509156	-1.36806							0.05	6.01631
						0.515904	-1.38733							0.051	6.01975
						0.52254	-1.41623							0.051	6.02354
						0.529189	-1.4355							0.052	6.02538
						0.535866	-1.4644							0.053	6.02567
						0.542736	-1.49331							0.053	6.02504
						0.549171	-1.52221							0.054	6.02445
						0.555823	-1.56075							0.055	6.02462
						0.562488	-1.58001							0.055	6.0244
						0.569226	-1.60892							0.056	6.02337
						0.575873	-1.62818							0.057	6.0235
						0.582489	-1.66672							0.057	6.02533
						0.589225	-1.68599							0.058	6.02709
						0.595968	-1.70526							0.059	6.02704
						0.60251	-1.71489							0.059	6.02792
						0.609166	-1.74379							0.06	6.02781
						0.615895	-1.75343							0.061	6.02721
						0.622557	-1.7727							0.061	6.02757
						0.629192	-1.78233							0.062	6.02756
						0.635827	-1.79197							0.063	6.02654
						0.64251	-1.82087							0.063	6.0265
						0.649371	-1.82087							0.064	6.0267
						0.655902	-1.82087							0.065	6.02672
						0.662536	-1.84014							0.065	6.02706
						0.669175	-1.85941							0.066	6.02551
						0.675823	-1.88831							0.067	6.02518
						0.682477	-1.89794							0.067	6.02461
						0.689245	-1.89794							0.068	6.02264
						0.69582	-1.91721							0.069	6.02116
						0.702569	-1.91721							0.069	6.02024
						0.709191	-1.92684							0.07	6.02057
						0.715813	-1.93648							0.071	6.02103
						0.722556	-1.93648							0.071	6.02003
						0.729149	-1.94611							0.072	6.01934
						0.735911	-1.95575							0.073	6.01941
						0.742526	-1.96538							0.073	6.01959
						0.749239	-1.97502							0.074	6.01962
						0.755867	-1.98465							0.075	6.01986
						0.76251	-1.98465							0.075	6.02065
						0.769243	-1.99429							0.076	6.02048
						0.775877	-2.01355							0.077	6.01981
						0.782512	-1.99429							0.077	6.01912
						0.789147	-1.98465							0.078	6.01771
						0.795895	-1.99429							0.079	6.0158
						0.802537	-2.00392							0.079	6.0149
						0.809323	-2.01355							0.08	6.01345
						0.81588	-2.01355							0.081	6.01168
						0.822481	-2.01355							0.081	6.01184
						0.82921	-2.02319							0.082	6.01169
						0.83583	-2.03282							0.083	6.0106
						0.8425	-2.03282							0.083	6.00985
						0.849149	-2.04246							0.084	6.0078
						0.855858	-2.04246							0.085	6.00582
						0.862496	-2.05209							0.085	6.00533
						0.869236	-2.06172							0.086	6.00475
						0.875897	-2.07136							0.087	6.00433
						0.882544	-2.07136							0.087	6.00392
						0.889144	-2.07136							0.088	6.00267
						0.895886	-2.08099							0.089	6.00143
						0.902535	-2.08099							0.089	6.00035
						0.909183	-2.08099							0.09	5.99857
						0.91583	-2.10026							0.091	5.99776
						0.922539	-2.10989							0.091	5.9969
						0.929154	-2.11953							0.092	5.99555
						0.935871	-2.12916							0.093	5.99471
						0.942501	-2.11953							0.093	5.99476
						0.949154	-2.11953							0.094	5.9954
						0.955898	-2.11953							0.095	5.99538
						0.962539	-2.11953							0.095	5.9966
						0.969207	-2.1388							0.096	5.99853
						0.97585	-2.1388							0.097	5.99857
						0.982564	-2.1388							0.097	5.9987
						0.989222	-2.1388							0.098	5.99871
						0.99577	-2.14843							0.099	5.99743
						1.00243	-2.12916							0.099	5.99688
						1.00922	-2.12916							0.1	5.99498
						1.01584	-2.12916							0.101	5.99376
						1.02249	-2.1388							0.101	5.99425
						1.02912	-2.1388							0.102	5.99341
						1.03585	-2.14843							0.103	5.99224
						1.04249	-2.14843							0.103	5.99027
						1.04916	-2.14843							0.104	5.98931
						1.05591	-2.14843							0.105	5.9916
						1.06254	-2.1388							0.105	5.9936
						1.06918	-2.14843							0.106	5.99447
						1.07583	-2.1677							0.107	5.99583
						1.08249	-2.15807							0.107	5.9959
						1.08922	-2.1677							0.108	5.99533
						1.09581	-2.1677							0.109	5.9952
						1.10255	-2.17733							0.109	5.99618
						1.10925	-2.17733							0.11	5.99731
						1.11578	-2.1677							0.111	5.99631
						1.12245	-2.1677							0.111	5.99581
						1.12913	-2.1677							0.112	5.99534
						1.13586	-2.17733							0.113	5.99377
						1.14258	-2.17733							0.113	5.99508
						1.14921	-2.17733							0.114	5.9964
						1.15582	-2.18697							0.115	5.99757
						1.16253	-2.17733							0.115	5.9989
						1.16914	-2.18697							0.116	5.99906
						1.17576	-2.1966							0.117	6.00046
						1.18252	-2.18697							0.117	6.00083
						1.18917	-2.1966							0.118	6.00151
						1.19583	-2.20624							0.119	6.00301
						1.20256	-2.20624							0.119	6.00399
						1.2092	-2.1966							0.12	6.00526
						1.2159	-2.20624							0.121	6.0068
						1.22245	-2.20624							0.121	6.00526
						1.2291	-2.20624							0.122	6.00325
						1.23584	-2.21587							0.123	6.00372
						1.24249	-2.20624							0.123	6.00298
						1.24922	-2.20624							0.124	6.00189
						1.25585	-2.21587							0.125	6.00181
						1.26249	-2.21587							0.125	6.00125
						1.26919	-2.21587							0.126	5.99953
						1.27581	-2.22551							0.127	5.99786
						1.28246	-2.21587							0.127	5.99904
						1.28919	-2.21587							0.128	5.99993
						1.29582	-2.21587							0.129	6.00049
						1.30243	-2.22551							0.129	5.99979
						1.30924	-2.21587							0.13	5.99796
						1.31585	-2.23514							0.131	5.9966
						1.32248	-2.23514							0.131	5.99297
						1.32917	-2.22551							0.132	5.99246
						1.33579	-2.21587							0.133	5.99295
						1.34255	-2.22551							0.133	5.99324
						1.34915	-2.23514							0.134	5.99403
						1.35586	-2.22551							0.135	5.993
						1.36248	-2.23514							0.135	5.99199
						1.36919	-2.24478							0.136	5.99251
						1.37581	-2.24478							0.137	5.99115
						1.3825	-2.24478							0.137	5.98857
						1.38915	-2.24478							0.138	5.98904
						1.39577	-2.24478							0.139	5.99105
						1.40251	-2.25441							0.139	5.99097
						1.40912	-2.25441							0.14	5.99259
						1.41576	-2.25441							0.141	5.99465
						1.42252	-2.25441							0.141	5.9944
						1.42914	-2.25441							0.142	5.9944
						1.43587	-2.27368							0.143	5.99402
						1.44248	-2.27368							0.143	5.99336
						1.44912	-2.27368							0.144	5.99195
						1.45585	-2.27368							0.145	5.9893
						1.46248	-2.27368							0.145	5.98705
						1.46912	-2.27368							0.146	5.98606
						1.48247	-2.26404							0.147	5.98624
						1.48912	-2.27368							0.147	5.98635
						1.49587	-2.27368							0.148	5.9894
						1.50252	-2.27368							0.149	5.9887
						1.50916	-2.27368							0.149	5.98873
						1.51581	-2.26404							0.15	5.9872
						1.52244	-2.27368							0.151	5.98618
						1.52909	-2.27368							0.151	5.98641
						1.53582	-2.26404							0.152	5.98567
						1.54247	-2.26404							0.153	5.98373
						1.5492	-2.26404							0.153	5.98258
						1.55583	-2.27368							0.154	5.98301
						1.56246	-2.27368							0.155	5.98323
						1.56917	-2.27368							0.155	5.98111
						1.57577	-2.27368							0.156	5.97936
						1.58249	-2.27368							0.157	5.97921
						1.58918	-2.28331							0.157	5.97882
						1.59581	-2.28331							0.158	5.97792
						1.60244	-2.27368							0.159	5.9776
						1.61586	-2.27368							0.159	5.97763
						1.62251	-2.27368							0.16	5.97764
						1.6292	-2.27368							0.161	5.97732
						1.63589	-2.27368							0.161	5.97874
						1.64248	-2.26404							0.162	5.98066
						1.6491	-2.26404							0.163	5.98194
						1.65581	-2.26404							0.163	5.98202
						1.66254	-2.26404							0.164	5.98243
						1.66917	-2.26404							0.165	5.9825
						1.67583	-2.25441							0.165	5.98225
						1.68245	-2.26404							0.166	5.98178
						1.68915	-2.26404							0.167	5.98138
						1.69584	-2.27368							0.167	5.98084
						1.70248	-2.27368							0.168	5.97922
						1.7091	-2.28331							0.169	5.97985
						1.71582	-2.28331							0.169	5.98111
						1.72244	-2.28331							0.17	5.98338
						1.72915	-2.28331							0.171	5.98464
						1.73578	-2.28331							0.171	5.98478
						1.74248	-2.28331							0.172	5.98575
						1.7491	-2.28331							0.173	5.98431
						1.75576	-2.29295							0.173	5.98207
						1.76249	-2.29295							0.174	5.98047
						1.76918	-2.30258							0.175	5.9804
						1.77581	-2.30258							0.175	5.98199
						1.78246	-2.29295							0.176	5.98255
						1.78919	-2.29295							0.177	5.9833
						1.79583	-2.27368							0.177	5.98452
						1.80254	-2.29295							0.178	5.98315
						1.8092	-2.29295							0.179	5.98266
						1.81583	-2.29295							0.179	5.9832
						1.82244	-2.29295							0.18	5.98304
						1.82909	-2.28331							0.181	5.98262
						1.83578	-2.29295							0.181	5.98174
						1.84243	-2.30258							0.182	5.98187
						1.84915	-2.31221							0.183	5.98217
						1.85578	-2.30258							0.183	5.98136
						1.86253	-2.29295							0.184	5.9818
						1.86918	-2.30258							0.185	5.98463
						1.87578	-2.29295							0.185	5.98617
						1.88246	-2.29295							0.186	5.98663
						1.88916	-2.29295							0.187	5.98446
						1.89578	-2.28331							0.187	5.98394
						1.90249	-2.29295							0.188	5.98408
						1.9091	-2.30258							0.189	5.98403
						1.91585	-2.30258							0.189	5.98644
						1.92245	-2.30258							0.19	5.98715
						1.92919	-2.30258							0.191	5.9868
						1.93576	-2.31221							0.191	5.98566
						1.94243	-2.32185							0.192	5.98301
						1.94917	-2.31221							0.193	5.98263
						1.95577	-2.31221							0.193	5.98262
						1.9625	-2.32185							0.194	5.98398
						1.9692	-2.30258							0.195	5.98525
						1.97582	-2.30258							0.195	5.98562
						1.98244	-2.30258							0.196	5.98514
						1.98914	-2.30258							0.197	5.98474
						1.99586	-2.30258							0.197	5.98418
						2.00248	-2.30258							0.198	5.98469
						2.00915	-2.31221							0.199	5.9845
						2.01579	-2.32185							0.199	5.98576
						2.02243	-2.32185							0.2	5.98663
						2.02914	-2.32185							0.201	5.98579
						2.03586	-2.32185							0.201	5.98639
						2.04245	-2.33148							0.202	5.98651
						2.04919	-2.32185							0.203	5.98595
						2.05581	-2.32185							0.203	5.9867
						2.06252	-2.32185							0.204	5.98643
						2.06911	-2.32185							0.205	5.98592
						2.0758	-2.33148							0.205	5.98607
						2.08253	-2.33148							0.206	5.98641
						2.08913	-2.33148							0.207	5.98758
						2.09581	-2.33148							0.207	5.98932
						2.10246	-2.33148							0.208	5.99047
						2.10913	-2.33148							0.209	5.9921
						2.11577	-2.32185							0.209	5.99331
						2.12252	-2.32185							0.21	5.99337
						2.1291	-2.33148							0.211	5.993
						2.13582	-2.33148							0.211	5.99377
						2.14253	-2.34112							0.212	5.99486
						2.1492	-2.34112							0.213	5.99322
						2.15582	-2.33148							0.213	5.99186
						2.16253	-2.32185							0.214	5.99147
						2.16911	-2.32185							0.215	5.99104
						2.17585	-2.33148							0.215	5.99093
						2.1825	-2.34112							0.216	5.99049
						2.18912	-2.34112							0.217	5.99164
						2.19586	-2.34112							0.217	5.99206
						2.20249	-2.34112							0.218	5.99025
						2.20913	-2.34112							0.219	5.9891
						2.21586	-2.34112							0.219	5.98907
						2.22243	-2.34112							0.22	5.98926
						2.22912	-2.34112							0.221	5.98908
						2.23585	-2.34112							0.221	5.98905
						2.24252	-2.33148							0.222	5.98941
						2.24913	-2.33148							0.223	5.98975
						2.25582	-2.33148							0.223	5.98924
						2.26247	-2.32185							0.224	5.98861
						2.2691	-2.33148							0.225	5.98801
						2.27579	-2.33148							0.225	5.98585
						2.28252	-2.32185							0.226	5.98411
						2.28915	-2.33148							0.227	5.9842
						2.29582	-2.34112							0.227	5.98456
						2.30245	-2.35075							0.228	5.98416
						2.30916	-2.36038							0.229	5.98328
						2.31576	-2.36038							0.229	5.9851
						2.32251	-2.35075							0.23	5.98701
						2.32913	-2.35075							0.231	5.98846
						2.33582	-2.34112							0.231	5.98975
						2.34244	-2.34112							0.232	5.98937
						2.34916	-2.34112							0.233	5.988
						2.35585	-2.34112							0.233	5.98624
						2.36251	-2.34112							0.234	5.98635
						2.36912	-2.33148							0.235	5.98702
						2.37577	-2.34112							0.235	5.98675
						2.38249	-2.34112							0.236	5.98694
						2.38914	-2.34112							0.237	5.98867
						2.39583	-2.34112							0.237	5.99139
						2.40244	-2.33148							0.238	5.99218
						2.4091	-2.33148							0.239	5.9928
						2.41585	-2.33148							0.239	5.99291
						2.42245	-2.34112							0.24	5.99262
						2.42919	-2.33148							0.241	5.99317
						2.43582	-2.33148							0.241	5.99398
						2.44252	-2.33148							0.242	5.99558
						2.44917	-2.33148							0.243	5.99808
						2.45577	-2.32185							0.243	5.99874
						2.46246	-2.34112							0.244	5.99797
						2.4691	-2.34112							0.245	5.99822
						2.47586	-2.33148							0.245	5.99961
						2.48247	-2.34112							0.246	5.99931
						2.48917	-2.33148							0.247	5.99905
						2.49578	-2.34112							0.247	5.99848
						2.50252	-2.34112							0.248	5.99778
						2.50913	-2.35075							0.249	5.99898
						2.5158	-2.35075							0.249	6.00005
						2.52248	-2.35075							0.25	6.00202
						2.52911	-2.35075							0.251	6.00223
						2.53582	-2.35075							0.251	6.0013
						2.54249	-2.35075							0.252	6.00231
						2.5491	-2.35075							0.253	6.00427
						2.55581	-2.35075							0.253	6.00409
						2.56244	-2.35075							0.254	6.00086
						2.56919	-2.34112							0.255	5.99948
						2.57578	-2.34112							0.255	5.9987
						2.58252	-2.34112							0.256	5.99822
						2.5891	-2.35075							0.257	5.99777
						2.59578	-2.34112							0.257	5.99722
						2.60251	-2.34112							0.258	5.99732
						2.60917	-2.33148							0.259	5.99763
						2.6158	-2.33148							0.259	5.99623
						2.62244	-2.35075							0.26	5.99437
						2.62909	-2.35075							0.261	5.99399
						2.6358	-2.36038							0.261	5.99366
						2.64252	-2.36038							0.262	5.99309
						2.64911	-2.36038							0.263	5.99305
						2.65582	-2.35075							0.263	5.99443
						2.66246	-2.35075							0.264	5.99703
						2.66915	-2.36038							0.265	5.99994
						2.67584	-2.36038							0.265	6.00307
						2.68243	-2.36038							0.266	6.00657
						2.68913	-2.37002							0.267	6.00939
						2.69584	-2.37002							0.267	6.01178
						2.70246	-2.36038							0.268	6.01398
						2.70918	-2.36038							0.269	6.01474
						2.71576	-2.37002							0.269	6.01608
						2.72249	-2.35075							0.27	6.01873
						2.72912	-2.36038							0.271	6.02274
						2.73577	-2.35075							0.271	6.02788
						2.74252	-2.35075							0.272	6.03311
						2.74917	-2.35075							0.273	6.03847
						2.75581	-2.34112							0.273	6.04368
						2.76247	-2.35075							0.274	6.05035
						2.76917	-2.36038							0.275	6.05825
						2.77583	-2.36038							0.275	6.06736
						2.78253	-2.36038							0.276	6.07848
						2.78916	-2.36038							0.277	6.09197
						2.79577	-2.36038							0.277	6.10798
						2.80247	-2.35075							0.278	6.12648
						2.8091	-2.35075							0.279	6.14818
						2.81584	-2.35075							0.279	6.17417
						2.8225	-2.36038							0.28	6.20258
						2.82914	-2.35075							0.281	6.23247
						2.83577	-2.35075							0.281	6.26507
						2.84248	-2.36038							0.282	6.30114
						2.8492	-2.36038							0.283	6.34067
						2.85578	-2.36038							0.283	6.38366
						2.86252	-2.36038							0.284	6.43039
						2.86913	-2.36038							0.285	6.48037
						2.87584	-2.37002							0.285	6.5326
						2.88247	-2.37002							0.286	6.58516
						2.88919	-2.36038							0.287	6.63869
						2.89581	-2.36038							0.287	6.69458
						2.90243	-2.36038							0.288	6.75155
						2.90916	-2.36038							0.289	6.8079
						2.91578	-2.36038							0.289	6.86648
						2.92243	-2.36038							0.29	6.9249
						2.92917	-2.36038							0.291	6.98114
						2.93576	-2.37002							0.291	7.03775
						2.94247	-2.37002							0.292	7.09507
						2.9491	-2.36038							0.293	7.15094
						2.95585	-2.36038							0.293	7.20542
						2.96249	-2.36038							0.294	7.25468
						2.9692	-2.36038							0.295	7.3005
						2.97583	-2.36038							0.295	7.34401
						2.98251	-2.36038							0.296	7.38377
						2.98915	-2.36038							0.297	7.42107
						2.99581	-2.36038							0.297	7.45608
						3.00249	-2.36038							0.298	7.48729
						3.0091	-2.36038							0.298	7.5154
						3.01585	-2.36038							0.299	7.54004
						3.0225	-2.37002							0.3	7.56163
						3.02911	-2.37002							0.3	7.58099
						3.03582	-2.36038							0.301	7.59761
						3.04243	-2.37002							0.302	7.61062
						3.04915	-2.36038							0.302	7.62112
						3.05586	-2.36038							0.303	7.62935
						3.06245	-2.36038							0.304	7.63667
						3.06919	-2.36038							0.304	7.643
						3.07582	-2.36038							0.305	7.64787
						3.08245	-2.36038							0.306	7.64893
						3.08918	-2.37002							0.306	7.64999
						3.09584	-2.37002							0.307	7.65105
						3.10245	-2.37002							0.308	7.65145
						3.10911	-2.37002							0.308	7.65048
						3.11585	-2.37002							0.309	7.64882
						3.12248	-2.36038							0.31	7.64629
						3.12919	-2.37002							0.31	7.64539
						3.13579	-2.37002							0.311	7.64538
						3.14244	-2.36038							0.312	7.64424
						3.14915	-2.36038							0.312	7.64153
						3.15578	-2.36038							0.313	7.63672
						3.16249	-2.36038							0.314	7.63266
						3.16912	-2.37002							0.314	7.62802
						3.17578	-2.37002							0.315	7.62191
						3.18249	-2.36038							0.316	7.61444
						3.18912	-2.36038							0.316	7.60784
						3.19583	-2.36038							0.317	7.60066
						3.20243	-2.36038							0.318	7.59228
						3.20914	-2.35075							0.318	7.58469
						3.21585	-2.36038							0.319	7.57919
						3.22245	-2.35075							0.32	7.57236
						3.2291	-2.35075							0.32	7.56531
						3.23585	-2.34112							0.321	7.55835
						3.24246	-2.35075							0.322	7.55128
						3.2491	-2.36038							0.322	7.54388
						3.25582	-2.35075							0.323	7.53725
						3.26243	-2.36038							0.324	7.53091
						3.26919	-2.36038							0.324	7.52313
						3.27582	-2.35075							0.325	7.51401
						3.28915	-2.35075							0.326	7.50667
						3.2958	-2.37002							0.326	7.49882
						3.30244	-2.37002							0.327	7.49083
						3.30918	-2.37002							0.328	7.48295
						3.31583	-2.37965							0.328	7.4748
						3.3225	-2.37965							0.329	7.46679
						3.32909	-2.37965							0.33	7.45885
						3.33581	-2.37002							0.33	7.44979
						3.34253	-2.37002							0.331	7.44178
						3.34917	-2.36038							0.332	7.43419
						3.35578	-2.36038							0.332	7.42718
						3.36248	-2.37002							0.333	7.42102
						3.36919	-2.37002							0.334	7.41453
						3.37581	-2.37965							0.334	7.40892
						3.38244	-2.37965							0.335	7.40362
						3.38914	-2.37002							0.336	7.39761
						3.39586	-2.37965							0.336	7.39123
						3.40248	-2.37965							0.337	7.38369
						3.40909	-2.36038							0.338	7.37626
						3.41584	-2.36038							0.338	7.37013
						3.42248	-2.37002							0.339	7.36378
						3.42919	-2.37965							0.34	7.35696
						3.43582	-2.36038							0.34	7.35074
						3.44244	-2.37002							0.341	7.34372
						3.44915	-2.37002							0.342	7.33659
						3.4558	-2.37965							0.342	7.32912
						3.46248	-2.37965							0.343	7.32246
						3.46916	-2.37965							0.344	7.31588
						3.47579	-2.37965							0.344	7.30885
						3.4825	-2.37965							0.345	7.3017
						3.48911	-2.37002							0.346	7.29489
						3.49585	-2.37965							0.346	7.29019
						3.50245	-2.38929							0.347	7.28506
						3.50918	-2.37965							0.348	7.27796
						3.51582	-2.37965							0.348	7.27098
						3.52244	-2.37002							0.349	7.26357
						3.5291	-2.37002							0.35	7.25533
						3.53584	-2.37965							0.35	7.2463
						3.54252	-2.37002							0.351	7.23777
						3.54919	-2.37965							0.352	7.23035
						3.55576	-2.37002							0.352	7.22184
						3.56248	-2.36038							0.353	7.21393
						3.56918	-2.36038							0.354	7.20663
						3.5758	-2.37002							0.354	7.1976
						3.58251	-2.37002							0.355	7.18725
						3.58919	-2.37002							0.356	7.1797
						3.59581	-2.37002							0.356	7.1726
						3.60244	-2.36038							0.357	7.16598
						3.60909	-2.37002							0.358	7.16111
						3.61583	-2.37002							0.358	7.15643
						3.62252	-2.37002							0.359	7.15092
						3.62917	-2.37002							0.36	7.14545
						3.63582	-2.37002							0.36	7.13933
						3.64243	-2.37002							0.361	7.13293
						3.64907	-2.37002							0.362	7.12765
						3.65576	-2.37002							0.362	7.12148
						3.66248	-2.36038							0.363	7.11331
						3.6691	-2.37002							0.364	7.10669
						3.67581	-2.37002							0.364	7.10107
						3.68238	-2.37002							0.365	7.09485
						3.68915	-2.37002							0.366	7.0884
						3.69578	-2.37002							0.366	7.08106
						3.70241	-2.37965							0.367	7.07574
						3.70912	-2.37965							0.368	7.07026
						3.71576	-2.37965							0.368	7.06192
						3.72239	-2.37965							0.369	7.05466
						3.72912	-2.37965							0.37	7.05019
						3.73575	-2.38929							0.37	7.04314
						3.74245	-2.37965							0.371	7.03655
						3.74907	-2.37002							0.372	7.0322
						3.75581	-2.37965							0.372	7.02416
						3.76242	-2.37002							0.373	7.01636
						3.76909	-2.37002							0.374	7.00846
						3.77582	-2.37002							0.374	7.00073
						3.78245	-2.36038							0.375	6.99206
						3.78908	-2.35075							0.376	6.98426
						3.79576	-2.37002							0.376	6.97615
						3.80247	-2.37002							0.377	6.96872
						3.80909	-2.37002							0.378	6.96234
						3.81573	-2.37002							0.378	6.95402
						3.8224	-2.37002							0.379	6.947
						3.82906	-2.36038							0.38	6.94163
						3.8358	-2.36038							0.38	6.93477
						3.84238	-2.37002							0.381	6.9281
						3.84908	-2.37002							0.382	6.92178
						3.85581	-2.37002							0.382	6.91532
						3.86245	-2.37965							0.383	6.9085
						3.86914	-2.37002							0.384	6.90098
						3.87574	-2.37002							0.384	6.89391
						3.88254	-2.37002							0.385	6.88821
						3.8892	-2.37965							0.386	6.88146
						3.89583	-2.37965							0.386	6.87509
						3.90257	-2.37965							0.387	6.86982
						3.90919	-2.38929							0.388	6.86299
						3.91592	-2.38929							0.388	6.85711
						3.92248	-2.39892							0.389	6.85339
						3.92922	-2.38929							0.39	6.84795
						3.93584	-2.38929							0.39	6.84195
						3.94252	-2.38929							0.391	6.83595
						3.94925	-2.38929							0.392	6.83125
						3.95586	-2.37965							0.392	6.82621
						3.96253	-2.37965							0.393	6.82173
						3.97589	-2.38929							0.394	6.81623
						3.98256	-2.39892							0.394	6.81061
						3.9892	-2.39892							0.395	6.80604
						3.99584	-2.40856							0.396	6.79978
						4.00253	-2.40856							0.396	6.79316
						4.00915	-2.39892							0.397	6.78681
						4.01583	-2.40856							0.398	6.78101
						4.02265	-2.39892							0.398	6.77638
						4.02917	-2.38929							0.399	6.77264
						4.03591	-2.39892							0.4	6.76824
						4.04257	-2.39892							0.4	6.76332
						4.04924	-2.39892							0.401	6.75984
						4.05584	-2.39892							0.402	6.75532
						4.06258	-2.38929							0.402	6.75024
						4.0692	-2.37965							0.403	6.74468
						4.07604	-2.38929							0.404	6.73937
						4.08253	-2.37002							0.404	6.73495
						4.08917	-2.37965							0.405	6.72907
						4.09588	-2.37965							0.406	6.72371
						4.10249	-2.37965							0.406	6.71957
						4.10919	-2.37965							0.407	6.71424
						4.11591	-2.38929							0.408	6.70892
						4.12256	-2.38929							0.408	6.70357
						4.1292	-2.38929							0.409	6.69805
						4.13584	-2.38929							0.41	6.69273
						4.14253	-2.38929							0.41	6.6886
						4.14922	-2.37965							0.411	6.68412
						4.1559	-2.38929							0.412	6.67873
						4.16252	-2.38929							0.412	6.67423
						4.16916	-2.39892							0.413	6.67151
						4.17591	-2.39892							0.414	6.66991
						4.18262	-2.39892							0.414	6.66689
						4.18922	-2.39892							0.415	6.66257
						4.19592	-2.39892							0.416	6.65791
						4.20256	-2.39892							0.416	6.65541
						4.20915	-2.39892							0.417	6.65325
						4.21596	-2.39892							0.418	6.6499
						4.22258	-2.40856							0.418	6.64668
						4.2292	-2.40856							0.419	6.643
						4.23607	-2.40856							0.42	6.63797
						4.24255	-2.41819							0.42	6.6344
						4.24916	-2.40856							0.421	6.63221
						4.25586	-2.39892							0.422	6.63033
						4.2625	-2.40856							0.422	6.62764
						4.26917	-2.39892							0.423	6.62163
						4.27586	-2.39892							0.424	6.61691
						4.28257	-2.38929							0.424	6.61456
						4.28931	-2.38929							0.425	6.61114
						4.29589	-2.38929							0.426	6.60726
						4.30252	-2.39892							0.426	6.60449
						4.3092	-2.39892							0.427	6.6005
						4.31582	-2.40856							0.428	6.59561
						4.32254	-2.39892							0.428	6.59148
						4.32916	-2.39892							0.429	6.58773
						4.33586	-2.39892							0.43	6.58298
						4.34256	-2.39892							0.43	6.57808
						4.34916	-2.39892							0.431	6.5735
						4.35588	-2.40856							0.432	6.57019
						4.36258	-2.40856							0.432	6.56618
						4.36922	-2.40856							0.433	6.56208
						4.37582	-2.40856							0.434	6.55811
						4.38251	-2.40856							0.434	6.55395
						4.38917	-2.40856							0.435	6.55074
						4.39589	-2.40856							0.436	6.54781
						4.4025	-2.40856							0.436	6.54421
						4.40922	-2.40856							0.437	6.54068
						4.41585	-2.41819							0.438	6.53702
						4.42256	-2.41819							0.438	6.53172
						4.42922	-2.41819							0.439	6.52782
						4.43584	-2.41819							0.44	6.52765
						4.44256	-2.41819							0.44	6.52734
						4.44919	-2.41819							0.441	6.52407
						4.45588	-2.41819							0.442	6.52125
						4.46253	-2.41819							0.442	6.5192
						4.46916	-2.40856							0.443	6.5161
						4.47589	-2.40856							0.444	6.51244
						4.48249	-2.41819							0.444	6.50916
						4.48923	-2.42782							0.445	6.50571
						4.49583	-2.41819							0.446	6.5031
						4.50256	-2.41819							0.446	6.50104
						4.5092	-2.41819							0.447	6.49833
						4.51586	-2.41819							0.448	6.49545
						4.52257	-2.41819							0.448	6.492
						4.52919	-2.41819							0.449	6.48959
						4.53591	-2.41819							0.45	6.48659
						4.54252	-2.41819							0.45	6.48341
						4.5492	-2.41819							0.451	6.48009
						4.55591	-2.41819							0.452	6.47631
						4.56251	-2.41819							0.452	6.47401
						4.56923	-2.41819							0.453	6.47289
						4.57586	-2.40856							0.454	6.47123
						4.58251	-2.41819							0.454	6.46789
						4.5892	-2.41819							0.455	6.46671
						4.59589	-2.41819							0.456	6.46585
						4.6025	-2.41819							0.456	6.46258
						4.60923	-2.41819							0.457	6.45854
						4.61586	-2.40856							0.458	6.45564
						4.62254	-2.41819							0.458	6.45295
						4.62924	-2.42782							0.459	6.44911
						4.63586	-2.42782							0.46	6.44538
						4.64256	-2.41819							0.46	6.44371
						4.64919	-2.41819							0.461	6.44203
						4.65582	-2.42782							0.462	6.4406
						4.66257	-2.42782							0.462	6.43834
						4.6692	-2.42782							0.463	6.43475
						4.67588	-2.43746							0.464	6.43163
						4.68253	-2.43746							0.464	6.42884
						4.6892	-2.43746							0.465	6.42609
						4.69582	-2.42782							0.466	6.42334
						4.70253	-2.42782							0.466	6.42042
						4.70925	-2.42782							0.467	6.41703
						4.71589	-2.44709							0.468	6.41533
						4.72254	-2.43746							0.468	6.41467
						4.72922	-2.43746							0.469	6.413
						4.73589	-2.43746							0.47	6.4088
						4.74253	-2.44709							0.47	6.40507
						4.74916	-2.43746							0.471	6.40384
						4.75583	-2.44709							0.472	6.40156
						4.76255	-2.45673							0.472	6.39793
						4.77377	-2.46636							0.473	6.39666
						4.77584	-2.46636							0.474	6.39648
						4.78249	-2.45673							0.474	6.3957
						4.78921	-2.46636							0.475	6.39295
						4.79592	-2.46636							0.476	6.39067
						4.80258	-2.45673							0.476	6.39081
						4.8092	-2.44709							0.477	6.38848
						4.81591	-2.44709							0.478	6.38591
						4.82254	-2.45673							0.478	6.3845
						4.82915	-2.44709							0.479	6.38104
						4.83588	-2.44709							0.48	6.37892
						4.8425	-2.44709							0.48	6.37721
						4.84924	-2.45673							0.481	6.3756
						4.85584	-2.46636							0.482	6.37369
						4.86273	-2.45673							0.482	6.37289
						4.86921	-2.46636							0.483	6.37115
						4.87587	-2.46636							0.484	6.36992
						4.88248	-2.45673							0.484	6.36819
						4.88924	-2.44709							0.485	6.36431
						4.89584	-2.44709							0.486	6.36151
						4.90254	-2.44709							0.486	6.36019
						4.90919	-2.44709							0.487	6.3597
						4.91591	-2.45673							0.488	6.35685
						4.9225	-2.44709							0.488	6.3545
						4.92923	-2.43746							0.489	6.3528
						4.93586	-2.43746							0.49	6.34892
						4.94258	-2.44709							0.49	6.34517
						4.9492	-2.44709							0.491	6.34302
						4.96256	-2.44709							0.492	6.34068
						4.9692	-2.44709							0.492	6.33883
						4.97591	-2.44709							0.493	6.33429
						4.98251	-2.45673							0.494	6.33168
						4.98922	-2.46636							0.494	6.3297
						4.99583	-2.46636							0.495	6.32655
						5.00249	-2.476							0.496	6.3243
						5.00921	-2.476							0.496	6.32423
						5.01584	-2.476							0.497	6.32202
						5.02258	-2.476							0.498	6.3194
						5.02923	-2.476							0.498	6.31744
						5.03592	-2.46636							0.499	6.31522
						5.04253	-2.45673							0.5	6.31366
						5.04915	-2.45673							0.5	6.31178
						5.0559	-2.46636							0.501	6.31074
						5.0625	-2.45673							0.502	6.31047
						5.06924	-2.45673							0.502	6.30828
						5.07589	-2.45673							0.503	6.30638
						5.08252	-2.46636							0.504	6.30426
						5.08923	-2.46636							0.504	6.30364
						5.09586	-2.476							0.505	6.30241
						5.10255	-2.476							0.506	6.30045
						5.10919	-2.476							0.506	6.29861
						5.11589	-2.46636							0.507	6.29644
						5.12248	-2.46636							0.508	6.29432
						5.12922	-2.45673							0.508	6.294
						5.13586	-2.45673							0.509	6.29202
						5.14256	-2.46636							0.51	6.29156
						5.14918	-2.46636							0.51	6.2907
						5.15588	-2.476							0.511	6.28899
						5.16248	-2.46636							0.512	6.28775
						5.16916	-2.476							0.512	6.28717
						5.17582	-2.476							0.513	6.28552
						5.1825	-2.476							0.514	6.28454
						5.18919	-2.46636							0.514	6.28413
						5.1959	-2.46636							0.515	6.28217
						5.2025	-2.45673							0.516	6.27998
						5.20916	-2.46636							0.516	6.27745
						5.21588	-2.46636							0.517	6.27402
						5.22251	-2.476							0.518	6.27146
						5.22919	-2.476							0.518	6.27
						5.23585	-2.46636							0.519	6.26858
						5.24254	-2.476							0.52	6.26556
						5.24923	-2.476							0.52	6.26351
						5.25584	-2.476							0.521	6.26205
						5.26257	-2.476							0.522	6.26083
						5.26916	-2.476							0.522	6.2585
						5.27588	-2.46636							0.523	6.25671
						5.28257	-2.46636							0.524	6.25508
						5.2892	-2.476							0.524	6.25301
						5.29583	-2.45673							0.525	6.25081
						5.30253	-2.476							0.526	6.24999
						5.30922	-2.46636							0.526	6.24974
						5.31583	-2.46636							0.527	6.24757
						5.32255	-2.46636							0.528	6.24657
						5.32925	-2.46636							0.528	6.24582
						5.33585	-2.45673							0.529	6.24485
						5.34255	-2.44709							0.53	6.24172
						5.34919	-2.45673							0.53	6.2393
						5.3559	-2.45673							0.531	6.23693
						5.3625	-2.45673							0.532	6.2365
						5.3692	-2.44709							0.532	6.23844
						5.37585	-2.45673							0.533	6.23509
						5.38256	-2.46636							0.534	6.23706
						5.38918	-2.46636							0.534	6.23603
						5.39589	-2.476							0.535	6.23329
						5.40252	-2.48563							0.536	6.23038
						5.40917	-2.476							0.536	6.23277
						5.4159	-2.476							0.537	6.23442
						5.42258	-2.476							0.538	6.23357
						5.4292	-2.476							0.538	6.23216
						5.43583	-2.46636							0.539	6.23286
						5.4425	-2.46636							0.54	6.23407
						5.44916	-2.46636							0.54	6.23407
						5.45589	-2.45673							0.541	6.23446
						5.46251	-2.45673							0.542	6.23374
						5.46924	-2.46636							0.542	6.233
						5.47592	-2.46636							0.543	6.23107
						5.48249	-2.46636							0.544	6.23031
						5.48922	-2.46636							0.544	6.22927
						5.49582	-2.46636							0.545	6.22853
						5.50249	-2.45673							0.546	6.22815
						5.50919	-2.46636							0.546	6.22835
						5.51583	-2.476							0.547	6.22723
						5.52249	-2.46636							0.548	6.22514
						5.52923	-2.46636							0.548	6.22309
						5.53585	-2.46636							0.549	6.22074
						5.54256	-2.46636							0.55	6.22166
						5.5492	-2.45673							0.55	6.22106
						5.55583	-2.46636							0.551	6.22055
						5.56253	-2.46636							0.552	6.22086
						5.56921	-2.46636							0.552	6.22131
						5.57582	-2.476							0.553	6.21928
						5.58256	-2.476							0.554	6.21582
						5.58915	-2.46636							0.554	6.21332
						5.59588	-2.46636							0.555	6.21117
						5.60257	-2.46636							0.556	6.21002
						5.60916	-2.46636							0.556	6.20878
						5.61585	-2.46636							0.557	6.20789
						5.62258	-2.46636							0.558	6.20595
						5.62922	-2.46636							0.558	6.20486
						5.63587	-2.476							0.559	6.20409
						5.64258	-2.476							0.56	6.20163
						5.64917	-2.476							0.56	6.19795
						5.65591	-2.476							0.561	6.19499
						5.6625	-2.46636							0.562	6.19218
						5.66919	-2.476							0.562	6.19042
						5.67582	-2.476							0.563	6.18812
						5.68253	-2.476							0.564	6.18683
						5.6892	-2.476							0.564	6.18655
						5.6959	-2.476							0.565	6.18605
						5.7025	-2.476							0.566	6.18536
						5.70917	-2.46636							0.566	6.18389
						5.71586	-2.46636							0.567	6.1809
						5.72258	-2.46636							0.568	6.17892
						5.72925	-2.46636							0.568	6.17871
						5.73584	-2.476							0.569	6.17742
						5.74256	-2.476							0.57	6.17637
						5.74917	-2.476							0.57	6.17754
						5.75587	-2.45673							0.571	6.17751
						5.76257	-2.46636							0.572	6.17666
						5.76924	-2.46636							0.572	6.17543
						5.77582	-2.46636							0.573	6.1741
						5.78255	-2.476							0.574	6.17388
						5.78915	-2.476							0.574	6.17386
						5.7959	-2.476							0.575	6.17293
						5.80255	-2.46636							0.576	6.17149
						5.80922	-2.46636							0.576	6.17265
						5.81583	-2.46636							0.577	6.17459
						5.82257	-2.46636							0.578	6.17518
						5.82918	-2.46636							0.578	6.17725
						5.83589	-2.46636							0.579	6.17807
						5.84248	-2.45673							0.58	6.17908
						5.84919	-2.45673							0.58	6.18031
						5.85582	-2.46636							0.581	6.18032
						5.86257	-2.46636							0.582	6.17859
						5.86916	-2.46636							0.582	6.17715
						5.8759	-2.46636							0.583	6.17645
						5.8825	-2.46636							0.584	6.1769
						5.88923	-2.46636							0.584	6.1778
						5.89586	-2.46636							0.585	6.17615
						5.9025	-2.46636							0.586	6.17282
						5.9092	-2.476							0.586	6.17126
						5.91592	-2.46636							0.587	6.16938
						5.92248	-2.45673							0.588	6.16903
						5.92921	-2.46636							0.588	6.16996
						5.9359	-2.46636							0.589	6.16908
						5.94252	-2.46636							0.59	6.1684
						5.95588	-2.45673							0.59	6.16526
						5.96249	-2.46636							0.591	6.16432
						5.96924	-2.46636							0.592	6.1634
						5.97584	-2.45673							0.592	6.16378
						5.98255	-2.45673							0.593	6.16196
						5.98929	-2.45673							0.594	6.16016
						5.99589	-2.45673							0.594	6.16111
						6.00259	-2.46636							0.595	6.15828
						6.00922	-2.45673							0.596	6.15474
						6.01599	-2.46636							0.596	6.15289
						6.02257	-2.46636							0.597	6.15233
						6.02922	-2.476							0.598	6.15177
						6.03593	-2.476							0.598	6.15066
						6.04262	-2.476							0.599	6.14964
						6.04922	-2.46636							0.6	6.14826
						6.06255	-2.476							0.6	6.14544
						6.06925	-2.46636							0.601	6.14356
						6.07588	-2.46636							0.602	6.14306
						6.08258	-2.476							0.602	6.14517
						6.08916	-2.476							0.603	6.14514
						6.09589	-2.476							0.604	6.14211
						6.10259	-2.48563							0.604	6.1408
						6.10941	-2.48563							0.605	6.13762
						6.11594	-2.476							0.606	6.13515
						6.12256	-2.48563							0.606	6.13497
						6.1292	-2.476							0.607	6.13302
						6.13594	-2.46636							0.608	6.13338
						6.14262	-2.46636							0.608	6.1342
						6.14924	-2.46636							0.609	6.1328
						6.15592	-2.46636							0.61	6.13411
						6.16256	-2.476							0.61	6.13373
						6.16926	-2.48563							0.611	6.13251
						6.17591	-2.48563							0.612	6.13441
						6.18261	-2.46636							0.612	6.13295
						6.18922	-2.46636							0.613	6.13101
						6.1959	-2.46636							0.614	6.12986
						6.20258	-2.46636							0.614	6.12891
						6.20916	-2.476							0.615	6.12974
						6.22248	-2.476							0.616	6.12977
						6.22924	-2.476							0.616	6.12957
						6.23589	-2.476							0.617	6.13034
						6.2425	-2.476							0.618	6.13143
						6.24925	-2.476							0.618	6.13048
						6.25583	-2.46636							0.619	6.12831
						6.26251	-2.476							0.62	6.12923
						6.2706	-2.48563							0.62	6.13102
						6.27585	-2.46636							0.621	6.13148
						6.28257	-2.476							0.622	6.13344
						6.28915	-2.48563							0.622	6.13414
						6.29587	-2.476							0.623	6.134
						6.30249	-2.48563							0.624	6.13571
						6.30923	-2.476							0.624	6.13427
						6.31582	-2.476							0.625	6.13185
						6.32258	-2.476							0.626	6.1309
						6.32919	-2.476							0.626	6.13003
						6.33589	-2.48563							0.627	6.12907
						6.34265	-2.49526							0.628	6.12844
						6.34915	-2.476							0.628	6.12721
						6.35588	-2.476							0.629	6.12865
						6.36249	-2.48563							0.63	6.13094
						6.36922	-2.476							0.63	6.13162
						6.37591	-2.48563							0.631	6.13158
						6.38252	-2.476							0.632	6.13243
						6.38917	-2.46636							0.632	6.13084
						6.3959	-2.476							0.633	6.12887
						6.40251	-2.476							0.634	6.12899
						6.40923	-2.476							0.634	6.127
						6.41582	-2.476							0.635	6.1269
						6.42258	-2.48563							0.636	6.1275
						6.42919	-2.476							0.636	6.12544
						6.43589	-2.476							0.637	6.12324
						6.44255	-2.476							0.638	6.12192
						6.44918	-2.476							0.638	6.12063
						6.45587	-2.476							0.639	6.1188
						6.4625	-2.476							0.64	6.11891
						6.46923	-2.46636							0.64	6.11766
						6.47591	-2.46636							0.641	6.11678
						6.4825	-2.46636							0.642	6.11406
						6.48929	-2.46636							0.642	6.1145
						6.50251	-2.45673							0.643	6.1132
						6.50923	-2.46636							0.644	6.11381
						6.51581	-2.45673							0.644	6.11277
						6.52254	-2.46636							0.645	6.11122
						6.52916	-2.46636							0.646	6.10992
						6.53591	-2.476							0.646	6.10753
						6.54253	-2.46636							0.647	6.10454
						6.54921	-2.46636							0.648	6.10297
						6.55589	-2.46636							0.648	6.09926
						6.5625	-2.46636							0.649	6.09887
						6.56924	-2.46636							0.65	6.09874
						6.57583	-2.46636							0.65	6.09927
						6.58255	-2.476							0.651	6.09887
						6.58922	-2.46636							0.652	6.09726
						6.59591	-2.46636							0.652	6.09728
						6.60249	-2.45673							0.653	6.09751
						6.60916	-2.45673							0.654	6.09885
						6.61588	-2.44709							0.654	6.09976
						6.62254	-2.46636							0.655	6.09945
						6.62917	-2.45673							0.656	6.10025
						6.6359	-2.46636							0.656	6.09861
						6.6425	-2.44709							0.657	6.09855
						6.6492	-2.45673							0.658	6.09916
						6.65583	-2.46636							0.658	6.10274
						6.66255	-2.45673							0.659	6.10232
						6.66915	-2.45673							0.66	6.10298
						6.67586	-2.45673							0.66	6.10329
						6.68248	-2.46636							0.661	6.10391
						6.68924	-2.46636							0.662	6.10356
						6.69583	-2.46636							0.662	6.10334
						6.70253	-2.476							0.663	6.10155
						6.70922	-2.46636							0.664	6.10299
						6.71589	-2.46636							0.664	6.10278
						6.72253	-2.46636							0.665	6.10333
						6.72922	-2.46636							0.666	6.10359
						6.73587	-2.46636							0.666	6.10604
						6.74254	-2.476							0.667	6.10508
						6.74918	-2.45673							0.668	6.10386
						6.7559	-2.46636							0.668	6.10431
						6.76253	-2.45673							0.669	6.10314
						6.76924	-2.45673							0.67	6.1032
						6.77586	-2.45673							0.67	6.10338
						6.78248	-2.45673							0.671	6.1003
						6.78922	-2.46636							0.672	6.09891
						6.79587	-2.45673							0.672	6.09768
						6.80249	-2.46636							0.673	6.09887
						6.80915	-2.46636							0.674	6.09749
						6.81586	-2.476							0.674	6.0958
						6.82257	-2.46636							0.675	6.0938
						6.82919	-2.46636							0.676	6.09307
						6.83588	-2.46636							0.676	6.09135
						6.84253	-2.46636							0.677	6.08863
						6.84916	-2.46636							0.678	6.08742
						6.85585	-2.44709							0.678	6.08771
						6.86256	-2.45673							0.679	6.08918
						6.86916	-2.44709							0.68	6.08938
						6.87591	-2.45673							0.68	6.08746
						6.8825	-2.46636							0.681	6.08871
						6.88918	-2.45673							0.682	6.09029
						6.89591	-2.45673							0.682	6.08953
						6.90248	-2.45673							0.683	6.08695
						6.90918	-2.44709							0.684	6.08627
						6.91589	-2.44709							0.684	6.08833
						6.92252	-2.45673							0.685	6.08664
						6.92916	-2.45673							0.686	6.08573
						6.93591	-2.44709							0.686	6.08644
						6.94251	-2.44709							0.687	6.08542
						6.94924	-2.44709							0.688	6.08779
						6.9559	-2.45673							0.688	6.08843
						6.96254	-2.46636							0.689	6.09101
						6.96918	-2.46636							0.69	6.08932
						6.97583	-2.46636							0.69	6.08921
						6.98258	-2.46636							0.691	6.08958
						6.98924	-2.46636							0.692	6.09012
						6.99587	-2.45673							0.692	6.0925
						7.00251	-2.45673							0.693	6.09351
						7.00922	-2.44709							0.694	6.09525
						7.01584	-2.45673							0.694	6.09441
						7.02255	-2.45673							0.695	6.09447
						7.02918	-2.44709							0.696	6.09229
						7.03582	-2.45673							0.696	6.09447
						7.04257	-2.45673							0.697	6.09457
						7.04922	-2.46636							0.698	6.09504
						7.05585	-2.476							0.698	6.09154
						7.06249	-2.476							0.699	6.09011
						7.06924	-2.46636							0.7	6.09059
						7.07587	-2.45673							0.7	6.09327
						7.0825	-2.46636							0.701	6.0902
						7.0892	-2.46636							0.702	6.09024
						7.09586	-2.46636							0.702	6.09107
						7.1025	-2.46636							0.703	6.09099
						7.10916	-2.45673							0.704	6.0913
						7.11592	-2.46636							0.704	6.08924
						7.12255	-2.45673							0.705	6.08746
						7.12924	-2.45673							0.706	6.08603
						7.1359	-2.45673							0.706	6.08635
						7.14253	-2.46636							0.707	6.08646
						7.14924	-2.46636							0.708	6.08708
						7.15585	-2.46636							0.708	6.08656
						7.16412	-2.46636							0.709	6.08509
						7.16915	-2.46636							0.71	6.08424
						7.1759	-2.46636							0.71	6.08275
						7.1825	-2.46636							0.711	6.08323
						7.18915	-2.46636							0.712	6.08315
						7.19588	-2.46636							0.712	6.08436
						7.2025	-2.45673							0.713	6.08192
						7.20916	-2.46636							0.714	6.08215
						7.2159	-2.46636							0.714	6.08083
						7.22675	-2.46636							0.715	6.08379
						7.22917	-2.45673							0.716	6.08465
						7.23589	-2.46636							0.716	6.0838
						7.24675	-2.476							0.717	6.0819
						7.24915	-2.49526							0.718	6.08352
						7.25587	-2.49526							0.718	6.08329
						7.26257	-2.49526							0.719	6.08244
						7.26919	-2.48563							0.72	6.08137
						7.27583	-2.476							0.72	6.08068
						7.28253	-2.476							0.721	6.08265
						7.28924	-2.476							0.722	6.08377
						7.29588	-2.48563							0.722	6.08138
						7.30253	-2.48563							0.723	6.07969
						7.30916	-2.476							0.724	6.07904
						7.31588	-2.476							0.724	6.07841
						7.32248	-2.48563							0.725	6.07736
						7.32924	-2.476							0.726	6.07727
						7.33585	-2.48563							0.726	6.0767
						7.3425	-2.476							0.727	6.07636
						7.34917	-2.476							0.728	6.0764
						7.35589	-2.48563							0.728	6.07528
						7.36253	-2.476							0.729	6.07362
						7.36919	-2.48563							0.73	6.07479
						7.37592	-2.48563							0.73	6.07394
						7.38256	-2.48563							0.731	6.07397
						7.38921	-2.48563							0.732	6.07133
						7.39582	-2.48563							0.732	6.07224
						7.40253	-2.48563							0.733	6.07229
						7.40924	-2.49526							0.734	6.0711
						7.4159	-2.49526							0.734	6.06994
						7.42256	-2.5049							0.735	6.07043
						7.42918	-2.49526							0.736	6.06981
						7.43582	-2.49526							0.736	6.06875
						7.44257	-2.48563							0.737	6.06755
						7.44921	-2.48563							0.738	6.0651
						7.45585	-2.48563							0.738	6.06272
						7.46251	-2.48563							0.739	6.06407
						7.46916	-2.48563							0.74	6.06275
						7.47586	-2.48563							0.74	6.06238
						7.4825	-2.48563							0.741	6.06253
						7.48924	-2.476							0.742	6.06498
						7.49588	-2.48563							0.742	6.06426
						7.50255	-2.48563							0.743	6.06428
						7.50919	-2.48563							0.744	6.06344
						7.51583	-2.476							0.744	6.0626
						7.52253	-2.49526							0.745	6.06273
						7.52918	-2.48563							0.746	6.06364
						7.5359	-2.476							0.746	6.06215
						7.54254	-2.48563							0.747	6.06072
						7.54918	-2.48563							0.748	6.06099
						7.55582	-2.48563							0.748	6.06254
						7.56248	-2.48563							0.749	6.06146
						7.56924	-2.48563							0.75	6.0611
						7.57585	-2.476							0.75	6.06389
						7.58249	-2.476							0.751	6.06515
						7.58925	-2.48563							0.752	6.06544
						7.59587	-2.476							0.752	6.06543
						7.60248	-2.476							0.753	6.0653
						7.60921	-2.48563							0.753	6.06503
						7.61583	-2.476							0.754	6.06314
						7.62245	-2.46636							0.755	6.06522
						7.62917	-2.48563							0.755	6.0653
						7.63592	-2.48563							0.756	6.06762
						7.64254	-2.476							0.757	6.0678
						7.64913	-2.46636							0.757	6.06787
						7.65584	-2.476							0.758	6.06414
						7.6625	-2.48563							0.759	6.06411
						7.66919	-2.48563							0.759	6.0639
						7.67582	-2.48563							0.76	6.06424
						7.68255	-2.48563							0.761	6.06516
						7.68917	-2.48563							0.761	6.06662
						7.69601	-2.48563							0.762	6.06497
						7.70253	-2.476							0.763	6.06603
						7.70915	-2.476							0.763	6.06942
						7.71588	-2.476							0.764	6.0681
						7.72257	-2.476							0.765	6.06699
						7.72915	-2.48563							0.765	6.06671
						7.73589	-2.48563							0.766	6.06542
						7.74253	-2.48563							0.767	6.06109
						7.7494	-2.476							0.767	6.06027
						7.75584	-2.476							0.768	6.06008
						7.76255	-2.48563							0.769	6.06004
						7.76922	-2.48563							0.769	6.06183
						7.77585	-2.48563							0.77	6.06184
						7.78248	-2.48563							0.771	6.06363
						7.78921	-2.48563							0.771	6.06142
						7.79585	-2.476							0.772	6.06082
						7.80919	-2.48563							0.773	6.06
						7.81591	-2.476							0.773	6.05916
						7.82255	-2.476							0.774	6.05776
						7.8292	-2.48563							0.775	6.05842
						7.83591	-2.476							0.775	6.05859
						7.84253	-2.476							0.776	6.05906
						7.84915	-2.49526							0.777	6.05941
						7.86256	-2.49526							0.777	6.06072
						7.86915	-2.48563							0.778	6.05904
						7.87587	-2.49526							0.779	6.05888
						7.88254	-2.49526							0.779	6.05711
						7.88915	-2.49526							0.78	6.0571
						7.89587	-2.49526							0.781	6.05711
						7.90257	-2.5049							0.781	6.0573
						7.90918	-2.5049							0.782	6.05708
						7.91582	-2.49526							0.783	6.05999
						7.92255	-2.49526							0.783	6.06103
						7.92924	-2.49526							0.784	6.06095
						7.93584	-2.48563							0.785	6.06081
						7.94249	-2.49526							0.785	6.06132
						7.94919	-2.49526							0.786	6.06034
						7.9559	-2.49526							0.787	6.06002
						7.96255	-2.49526							0.787	6.05988
						7.9692	-2.5049							0.788	6.06097
						7.97584	-2.5049							0.789	6.0621
						7.9825	-2.5049							0.789	6.0633
						7.98916	-2.49526							0.79	6.06296
						7.99589	-2.5049							0.791	6.06315
						8.0025	-2.49526							0.791	6.06294
						8.00916	-2.49526							0.792	6.06285
						8.01592	-2.49526							0.793	6.06067
						8.02253	-2.49526							0.793	6.05987
						8.02924	-2.49526							0.794	6.05642
						8.03588	-2.5049							0.795	6.05657
						8.04254	-2.5049							0.795	6.05864
						8.04919	-2.49526							0.796	6.06025
						8.05582	-2.49526							0.797	6.06015
						8.06257	-2.48563							0.797	6.05981
						8.0693	-2.49526							0.798	6.05932
						8.07584	-2.49526							0.799	6.0606
						8.08257	-2.48563							0.799	6.05857
						8.08919	-2.476							0.8	6.05999
						8.09584	-2.476							0.801	6.05834
						8.1025	-2.476							0.801	6.05618
						8.10919	-2.476							0.802	6.05552
						8.11582	-2.476							0.803	6.0567
						8.1225	-2.476							0.803	6.05759
						8.12914	-2.48563							0.804	6.05957
						8.13578	-2.48563							0.805	6.06146
						8.14248	-2.476							0.805	6.06024
						8.14918	-2.476							0.806	6.05897
						8.15584	-2.476							0.807	6.06055
						8.1625	-2.476							0.807	6.05911
						8.16913	-2.476							0.808	6.05936
						8.17586	-2.476							0.809	6.05825
						8.18247	-2.46636							0.809	6.06043
						8.18921	-2.46636							0.81	6.06299
						8.19577	-2.45673							0.811	6.06499
						8.20243	-2.46636							0.811	6.06331
						8.20917	-2.45673							0.812	6.06176
						8.21581	-2.45673							0.813	6.06183
						8.22247	-2.45673							0.813	6.05925
						8.22919	-2.44709							0.814	6.05958
						8.23582	-2.44709							0.815	6.0608
						8.24246	-2.44709							0.815	6.05921
						8.2492	-2.43746							0.816	6.05988
						8.25584	-2.42782							0.817	6.05818
						8.26247	-2.42782							0.817	6.06004
						8.26913	-2.42782							0.818	6.06171
						8.27578	-2.41819							0.819	6.06121
						8.28913	-2.39892							0.819	6.0586
						8.29583	-2.38929							0.82	6.05786
						8.30247	-2.37965							0.821	6.05564
						8.30918	-2.36038							0.821	6.05361
						8.31583	-2.34112							0.822	6.05446
						8.32245	-2.33148							0.823	6.05355
						8.3292	-2.32185							0.823	6.05178
						8.33584	-2.31221							0.824	6.05366
						8.34249	-2.29295							0.825	6.0511
						8.34915	-2.27368							0.825	6.05046
						8.35584	-2.25441							0.826	6.05068
						8.36248	-2.22551							0.827	6.04817
						8.36912	-2.1966							0.827	6.0474
						8.37587	-2.17733							0.828	6.0462
						8.38245	-2.14843							0.829	6.04714
						8.38917	-2.12916							0.829	6.04665
						8.39583	-2.10989							0.83	6.04727
						8.40245	-2.07136							0.831	6.04758
						8.40919	-2.03282							0.831	6.04617
						8.41584	-1.98465							0.832	6.04616
						8.42246	-1.95575							0.833	6.04633
						8.42911	-1.91721							0.833	6.04596
						8.43578	-1.85941							0.834	6.04622
						8.44252	-1.82087							0.835	6.04627
						8.44918	-1.7727							0.835	6.04496
						8.45584	-1.71489							0.836	6.04552
						8.46246	-1.65709							0.837	6.04707
						8.4691	-1.59928							0.837	6.04686
						8.47582	-1.53184							0.838	6.04669
						8.48246	-1.45477							0.839	6.04512
						8.48918	-1.37769							0.839	6.0462
						8.49584	-1.29099							0.84	6.04689
						8.50249	-1.20428							0.841	6.04735
						8.50912	-1.10794							0.841	6.04929
						8.51586	-1.00196							0.842	6.04905
						8.5225	-0.886349							0.843	6.04759
						8.52912	-0.770738							0.843	6.04799
						8.53576	-0.655127							0.844	6.04772
						8.54251	-0.529882							0.845	6.0504
						8.54916	-0.404637							0.845	6.05229
						8.55582	-0.260124							0.846	6.05269
						8.5625	-0.105977							0.847	6.05485
						8.56916	0.0578054							0.847	6.0552
						8.57584	0.221587							0.848	6.05553
						8.58249	0.385369							0.849	6.05673
						8.58916	0.568419							0.849	6.05613
						8.59582	0.761104							0.85	6.05628
						8.60262	0.963423							0.851	6.05586
						8.6092	1.17538							0.851	6.05535
						8.61586	1.39696							0.852	6.05687
						8.62243	1.63782							0.853	6.05746
						8.62919	1.88831							0.853	6.0554
						8.63579	2.14843							0.854	6.05524
						8.64245	2.41819							0.855	6.05557
						8.6491	2.69758							0.855	6.05567
						8.65586	2.97698							0.856	6.05494
						8.66252	3.28527							0.857	6.05494
						8.6692	3.61284							0.857	6.05507
						8.67585	3.95967							0.858	6.0535
						8.68247	4.3065							0.859	6.05468
						8.68913	4.66296							0.859	6.05482
						8.69576	5.04833							0.86	6.05388
						8.70245	5.44334							0.861	6.05313
						8.70911	5.83834							0.861	6.05166
						8.7158	6.27188							0.862	6.04724
						8.72244	6.71506							0.863	6.04487
						8.7292	7.16786							0.863	6.04312
						8.73577	7.63994							0.864	6.04247
						8.74246	8.13129							0.865	6.04112
						8.74914	8.65153							0.865	6.03987
						8.75583	9.19105							0.866	6.03897
						8.76249	9.75947							0.867	6.03753
						8.76915	10.3375							0.867	6.0373
						8.77579	10.9252							0.868	6.03643
						8.78245	11.5322							0.869	6.03517
						8.7892	12.2066							0.869	6.0333
						8.79583	12.8906							0.87	6.03271
						8.80251	13.6035							0.871	6.03334
						8.8091	14.3261							0.871	6.03134
						8.81596	15.0776							0.872	6.03262
						8.82249	15.8483							0.873	6.03222
						8.82912	16.6383							0.873	6.03213
						8.83577	17.4669							0.874	6.03151
						8.84248	18.3532							0.875	6.03311
						8.84914	19.2781							0.875	6.03322
						8.85579	20.2415							0.876	6.03477
						8.86247	21.2435							0.877	6.03814
						8.86923	22.2647							0.877	6.03994
						8.87576	23.3341							0.878	6.04094
						8.8825	24.4517							0.879	6.04166
						8.88917	25.6174							0.879	6.04217
						8.89584	26.8313							0.88	6.04225
						8.90247	28.0838							0.881	6.0422
						8.90911	29.394							0.881	6.04258
						8.91578	30.791							0.882	6.04141
						8.92265	32.2169							0.883	6.04158
						8.9291	33.7102							0.883	6.04199
						8.93576	35.2613							0.884	6.04189
						8.9425	36.8894							0.885	6.04234
						8.94911	38.5465							0.885	6.04202
						8.95579	40.2229							0.886	6.04184
						8.96246	41.986							0.887	6.04139
						8.96912	43.855							0.887	6.04017
						8.9758	45.8011							0.888	6.04112
						8.98246	47.805							0.889	6.04044
						8.9891	49.9053							0.889	6.04104
						8.99587	52.0923							0.89	6.03943
						9.00251	54.3852							0.891	6.03953
						9.00918	56.6974							0.891	6.04001
						9.01583	59.0963							0.892	6.03819
						9.02248	61.5242							0.893	6.03463
						9.02915	64.0098							0.893	6.03217
						9.03578	66.6014							0.894	6.03115
						9.04253	69.299							0.895	6.03088
						9.04918	72.0736							0.895	6.03306
						9.05586	74.8772							0.896	6.0325
						9.06249	77.7578							0.897	6.03214
						9.06918	80.6288							0.897	6.0328
						9.07584	83.4902							0.898	6.03235
						9.08248	86.3323							0.899	6.03294
						9.08913	89.29							0.899	6.03307
						9.09585	92.3344							0.9	6.03406
						9.10251	95.4174							0.901	6.03465
						9.10919	98.5581							0.901	6.03416
						9.11585	101.728							0.902	6.03476
						9.12249	104.936							0.903	6.03556
						9.12917	108.154							0.903	6.03644
						9.13581	111.343							0.904	6.03569
						9.14253	114.541							0.905	6.03527
						9.14919	117.74							0.905	6.03449
						9.15587	120.842							0.906	6.03378
						9.16254	124.127							0.907	6.03471
						9.16919	127.326							0.907	6.03615
						9.17584	130.476							0.908	6.03571
						9.18245	133.607							0.909	6.03573
						9.18914	136.748							0.909	6.03867
						9.1958	139.821							0.91	6.0408
						9.2025	142.837							0.911	6.03996
						9.20915	145.727							0.911	6.03847
						9.2158	148.627							0.912	6.0385
						9.22246	151.537							0.913	6.04004
						9.22913	154.408							0.913	6.0399
						9.23579	157.279							0.914	6.03804
						9.24244	160.131							0.915	6.03837
						9.2491	163.03							0.915	6.04098
						9.25578	165.805							0.916	6.04319
						9.26247	168.531							0.917	6.04265
						9.26915	171.2							0.917	6.04113
						9.2758	173.763							0.918	6.04185
						9.2825	176.258							0.919	6.03983
						9.2892	178.956							0.919	6.03923
						9.29585	181.48							0.92	6.03958
						9.30249	183.927							0.921	6.04034
						9.30918	186.345							0.921	6.04127
						9.31584	188.715							0.922	6.04062
						9.32251	190.96							0.923	6.04087
						9.3292	193.137							0.923	6.03926
						9.33583	195.238							0.924	6.0366
						9.34248	197.309							0.925	6.03576
						9.34914	199.332							0.925	6.03567
						9.35577	201.317							0.926	6.03341
						9.36249	203.34							0.927	6.03243
						9.36911	205.305							0.927	6.03291
						9.3758	207.328							0.928	6.03307
						9.38247	209.207							0.929	6.03106
						9.38911	211.086							0.929	6.03033
						9.39586	212.936							0.93	6.02988
						9.40253	214.651							0.931	6.03027
						9.4092	216.385							0.931	6.02963
						9.41585	218.206							0.932	6.02595
						9.42248	219.882							0.933	6.0226
						9.4292	221.491							0.933	6.02311
						9.43577	223.148							0.934	6.02219
						9.4425	224.718							0.935	6.0197
						9.44912	226.192							0.935	6.02094
						9.4558	227.599							0.936	6.02158
						9.46245	228.967							0.937	6.0212
						9.46912	230.239							0.937	6.0209
						9.47579	231.462							0.938	6.0199
						9.48246	232.686							0.939	6.02098
						9.49582	235.162							0.939	6.02057
						9.50248	236.347							0.94	6.02233
						9.50913	237.387							0.941	6.02247
						9.51585	238.418							0.941	6.02251
						9.5225	239.382							0.942	6.02225
						9.52917	240.191							0.943	6.02255
						9.5358	241.164							0.943	6.02026
						9.54246	242.108							0.944	6.01963
						9.54911	242.898							0.945	6.02036
						9.55584	243.505							0.945	6.02088
						9.56252	244.141							0.946	6.01896
						9.5692	244.575							0.947	6.01895
						9.57586	244.931							0.947	6.01869
						9.5825	245.22							0.948	6.01855
						9.58915	245.403							0.949	6.02022
						9.59581	245.451							0.949	6.02114
						9.60247	245.374							0.95	6.01761
						9.60914	245.23							0.951	6.01974
						9.6158	245.008							0.951	6.02107
						9.62244	244.825							0.952	6.02027
						9.6291	244.507							0.953	6.01895
						9.63576	244.102							0.953	6.01794
						9.64249	243.679							0.954	6.01993
						9.64915	243.1							0.955	6.02194
						9.6558	242.426							0.955	6.02362
						9.66243	241.896							0.956	6.02395
						9.66917	241.28							0.957	6.02266
						9.67584	240.547							0.957	6.02091
						9.68248	239.738							0.958	6.01928
						9.68914	238.929							0.959	6.01924
						9.69578	237.994							0.959	6.01874
						9.70252	237.06							0.96	6.01893
						9.70916	236.106							0.961	6.01864
						9.71591	235.046							0.961	6.01758
						9.72247	233.977							0.962	6.01601
						9.72919	232.888							0.963	6.01666
						9.73582	231.838							0.963	6.01693
						9.74245	230.749							0.964	6.01621
						9.7491	229.767							0.965	6.01725
						9.75585	228.716							0.965	6.01724
						9.7625	227.676							0.966	6.01731
						9.76916	226.693							0.967	6.01831
						9.77583	225.72							0.967	6.01833
						9.78248	224.699							0.968	6.01961
						9.78914	223.861							0.969	6.02027
						9.79579	223.013							0.969	6.02017
						9.80244	222.127							0.97	6.01786
						9.8091	221.231							0.971	6.01501
						9.81587	220.344							0.971	6.01308
						9.82248	219.419							0.972	6.01096
						9.82911	218.572							0.973	6.01153
						9.83577	217.743							0.973	6.01283
						9.84249	216.924							0.974	6.01487
						9.84914	216.076							0.975	6.01684
						9.85578	215.19							0.975	6.0169
						9.86252	214.313							0.976	6.0191
						9.86915	213.446							0.977	6.0193
						9.87583	212.685							0.977	6.02011
						9.88247	211.847							0.978	6.02073
						9.88912	211.057							0.979	6.02293
						9.89579	210.296							0.979	6.0223
						9.90245	209.458							0.98	6.02346
						9.9092	208.619							0.981	6.02464
						9.91577	207.935							0.981	6.02397
						9.92245	207.223							0.982	6.0226
						9.92911	206.49							0.983	6.02145
						9.93583	205.806							0.983	6.02035
						9.9425	205.122							0.984	6.02122
						9.94913	204.39							0.985	6.0208
						9.95579	203.706							0.985	6.02215
						9.96246	203.032							0.986	6.02386
						9.96911	202.328							0.987	6.02556
						9.97579	201.606							0.987	6.02586
						9.98247	200.893							0.988	6.02635
						9.98913	200.199							0.989	6.02656
						9.99578	199.496							0.989	6.02654
						10.0025	198.86							0.99	6.02639
						10.0091	198.147							0.991	6.02464
						10.0158	197.463							0.991	6.02348
						10.0225	196.827							0.992	6.02203
						10.0291	196.076							0.993	6.02049
						10.0358	195.411							0.993	6.02097
						10.0425	194.862							0.994	6.02152
						10.0491	194.284							0.995	6.02244
						10.0558	193.638							0.995	6.02014
						10.0625	193.07							0.996	6.02104
						10.0692	192.453							0.997	6.021
						10.0758	191.827							0.997	6.02114
						10.0825	191.278							0.998	6.02036
						10.0892	190.719							0.999	6.02175
						10.0958	190.151							0.999	6.02183
						10.1025	189.544							1	6.02385
						10.1091	188.946							1.001	6.02177
						10.1158	188.33							1.001	6.0204
						10.1225	187.781							1.002	6.02068
						10.1291	187.241							1.003	6.01889
						10.1358	186.673							1.003	6.02076
						10.1424	186.143							1.004	6.02052
						10.1492	185.632							1.005	6.0199
						10.1558	184.987							1.005	6.01905
						10.1625	184.428							1.006	6.01745
						10.1692	183.917							1.007	6.0172
						10.1758	183.397							1.007	6.01843
						10.1825	182.867							1.008	6.01964
						10.1891	182.414							1.009	6.02111
						10.1959	181.894							1.009	6.02062
						10.2025	181.364							1.01	6.01959
						10.2091	180.911							1.011	6.01902
						10.2159	180.43							1.011	6.01912
						10.2225	179.929							1.012	6.01956
						10.2291	179.438							1.013	6.01814
						10.2358	178.956							1.013	6.01517
						10.2425	178.435							1.014	6.01321
						10.2491	178.002							1.015	6.01231
						10.2559	177.549							1.015	6.01233
						10.2625	177.087							1.016	6.01276
						10.2691	176.643							1.017	6.01378
						10.2759	176.2							1.017	6.01485
						10.2825	175.613							1.018	6.01498
						10.2892	175.169							1.019	6.01343
						10.2958	174.736							1.019	6.01381
						10.3025	174.283							1.02	6.01365
						10.3092	173.84							1.021	6.01318
						10.3158	173.426							1.021	6.01309
						10.3225	172.973							1.022	6.01457
						10.3292	172.568							1.023	6.01662
						10.3358	172.183							1.023	6.01665
						10.3425	171.778							1.024	6.01627
						10.3492	171.345							1.025	6.01399
						10.3559	170.882							1.025	6.01287
						10.3625	170.458							1.026	6.01386
						10.3691	169.996							1.027	6.01351
						10.3758	169.611							1.027	6.01191
						10.3824	169.187							1.028	6.01002
						10.3892	168.792							1.029	6.00825
						10.3958	168.416							1.029	6.00897
						10.4025	167.992							1.03	6.01138
						10.4091	167.51							1.031	6.0135
						10.4158	167.096							1.031	6.0142
						10.4225	166.711							1.032	6.01326
						10.4291	166.306							1.033	6.01169
						10.4358	165.93							1.033	6.00746
						10.4425	165.554							1.034	6.00571
						10.4492	165.16							1.035	6.00646
						10.4558	164.832							1.035	6.00574
						10.4625	164.466							1.036	6.00292
						10.4691	164.1							1.037	6.00156
						10.4758	163.724							1.037	6.00179
						10.4825	163.358							1.038	6.00182
						10.4891	162.992							1.039	6.00074
						10.4958	162.616							1.039	5.99962
						10.5024	162.288							1.04	5.99796
						10.5091	161.922							1.041	5.99838
						10.5159	161.595							1.041	6.00118
						10.5225	161.287							1.042	6.00201
						10.5292	160.872							1.043	5.99904
						10.5358	160.487							1.043	5.99786
						10.5424	160.14							1.044	5.99856
						10.5492	159.832							1.045	5.99886
						10.5558	159.466							1.045	6.00011
						10.5625	159.167							1.046	6.00027
						10.5691	158.82							1.047	5.99899
						10.5758	158.493							1.047	5.99825
						10.5825	158.204							1.048	5.99785
						10.5891	157.924							1.049	5.99806
						10.5958	157.635							1.049	5.99741
						10.6024	157.317							1.05	6.00035
						10.6092	156.99							1.051	6.00108
						10.6158	156.653							1.051	6.0018
						10.6225	156.335							1.052	6.00399
						10.6291	156.036							1.053	6.00514
						10.6357	155.737							1.053	6.00697
						10.6425	155.458							1.054	6.00652
						10.6491	155.198							1.055	6.00473
						10.6558	154.832							1.055	6.00362
						10.6624	154.504							1.056	6.00269
						10.6691	154.205							1.057	6.00165
						10.6758	153.916							1.057	6.00091
						10.6825	153.627							1.058	5.9985
						10.6891	153.358							1.059	5.9985
						10.6958	153.069							1.059	6.00099
						10.7024	152.809							1.06	6.00237
						10.7092	152.577							1.061	6.00296
						10.7157	152.336							1.061	6.00275
						10.7224	152.086							1.062	6.00144
						10.7292	151.835							1.063	6.00069
						10.7358	151.575							1.063	6.00106
						10.7424	151.286							1.064	6.00189
						10.7491	151.045							1.065	6.00245
						10.7559	150.804							1.065	6.00269
						10.7624	150.554							1.066	6.00385
						10.7692	150.333							1.067	6.0051
						10.7758	150.092							1.067	6.00533
						10.7825	149.793							1.068	6.00435
						10.7892	149.542							1.069	6.00366
						10.7958	149.292							1.069	6.00406
						10.8025	149.061							1.07	6.00264
						10.8091	148.829							1.071	6.00146
						10.8158	148.608							1.071	6.00239
						10.8224	148.367							1.072	6.0037
						10.8292	148.174							1.073	6.00519
						10.8358	147.982							1.073	6.00613
						10.8426	147.779							1.074	6.00577
						10.8491	147.587							1.075	6.00657
						10.8558	147.394							1.075	6.00508
						10.8625	147.201							1.076	6.00322
						10.8691	146.999							1.077	6.00407
						10.8758	146.806							1.077	6.00467
						10.8824	146.604							1.078	6.00427
						10.8891	146.402							1.079	6.00567
						10.8958	146.238							1.079	6.00687
						10.9024	146.016							1.08	6.0066
						10.9092	145.785							1.081	6.00575
						10.9158	145.592							1.081	6.00462
						10.9224	145.4							1.082	6.00351
						10.9291	145.207							1.083	6.00284
						10.9357	145.053							1.083	6.00133
						10.9424	144.86							1.084	6.00101
						10.949	144.716							1.085	6.00028
						10.9557	144.562							1.085	5.9984
						10.9625	144.417							1.086	5.99793
						10.9691	144.282							1.087	5.99807
						10.9757	144.118							1.087	5.99839
						10.9824	143.974							1.088	5.9985
						10.9891	143.81							1.089	5.99725
						10.9958	143.656							1.089	5.99537
						11.0024	143.502							1.09	5.99508
						11.0091	143.348							1.091	5.99386
						11.0158	143.213							1.091	5.9933
						11.0224	143.088							1.092	5.99519
						11.0291	142.914							1.093	5.99624
						11.0358	142.75							1.093	5.99598
						11.0425	142.596							1.094	5.99652
						11.0491	142.442							1.095	5.99737
						11.0558	142.288							1.095	5.99561
						11.0624	142.153							1.096	5.99457
						11.0691	142.018							1.097	5.99457
						11.0758	141.893							1.097	5.99345
						11.0824	141.797							1.098	5.99236
						11.0891	141.691							1.099	5.99161
						11.0958	141.585							1.099	5.99209
						11.1024	141.469							1.1	5.99402
						11.1091	141.363							1.101	5.99376
						11.1158	141.228							1.101	5.99504
						11.1224	141.122							1.102	5.99585
						11.129	141.006							1.103	5.99656
						11.1358	140.891							1.103	5.99754
						11.1424	140.785							1.104	5.99573
						11.1491	140.698							1.105	5.99657
						11.1558	140.563							1.105	5.99902
						11.1624	140.448							1.106	6.00038
						11.1691	140.332							1.107	6.00123
						11.1757	140.216							1.107	6.00158
						11.1824	140.12							1.108	5.99915
						11.1891	140.024							1.109	5.9991
						11.1958	139.928							1.109	5.99889
						11.2024	139.85							1.11	5.99727
						11.2091	139.783							1.111	5.99407
						11.2157	139.715							1.111	5.99393
						11.2224	139.648							1.112	5.99403
						11.2291	139.571							1.113	5.99304
						11.2357	139.504							1.113	5.99201
						11.2424	139.417							1.114	5.99186
						11.2491	139.349							1.115	5.99233
						11.2558	139.263							1.115	5.99268
						11.2624	139.195							1.116	5.99153
						11.2691	139.137							1.117	5.98952
						11.2758	139.06							1.117	5.98948
						11.2824	138.954							1.118	5.98985
						11.2891	138.858							1.119	5.98925
						11.2958	138.791							1.119	5.98915
						11.3024	138.714							1.12	5.99002
						11.3091	138.646							1.121	5.9929
						11.3157	138.579							1.121	5.99348
						11.3225	138.53							1.122	5.99135
						11.3291	138.492							1.123	5.99134
						11.3357	138.463							1.123	5.99273
						11.3425	138.424							1.124	5.9946
						11.3491	138.386							1.125	5.99714
						11.3558	138.347							1.125	5.9972
						11.3625	138.299							1.126	5.99657
						11.3691	138.251							1.127	5.99787
						11.3758	138.213							1.127	5.99976
						11.3824	138.164							1.128	5.99991
						11.3891	138.126							1.129	5.99928
						11.3957	138.116							1.129	5.99986
						11.4025	138.049							1.13	5.99835
						11.4091	137.991							1.131	5.99716
						11.4157	137.943							1.131	5.99765
						11.4224	137.904							1.132	5.99864
						11.4291	137.875							1.133	5.99968
						11.4358	137.846							1.133	6.00023
						11.4424	137.818							1.134	5.99872
						11.4491	137.798							1.135	5.99756
						11.4557	137.798							1.135	5.99876
						11.4625	137.789							1.136	5.99901
						11.4691	137.789							1.137	5.99741
						11.4757	137.769							1.137	5.99499
						11.4825	137.76							1.138	5.9947
						11.4891	137.75							1.139	5.99554
						11.4958	137.721							1.139	5.99433
						11.5024	137.702							1.14	5.9934
						11.5091	137.692							1.141	5.99173
						11.5158	137.673							1.141	5.99062
						11.5224	137.663							1.142	5.99149
						11.5291	137.625							1.143	5.99116
						11.5358	137.615							1.143	5.9886
						11.5424	137.606							1.144	5.98674
						11.5491	137.596							1.145	5.98689
						11.5558	137.577							1.145	5.98777
						11.5624	137.567							1.146	5.98802
						11.5691	137.567							1.147	5.98859
						11.5757	137.586							1.147	5.98845
						11.5824	137.606							1.148	5.98841
						11.5891	137.625							1.149	5.98843
						11.5958	137.663							1.149	5.98882
						11.6024	137.683							1.15	5.98873
						11.6091	137.702							1.151	5.98903
						11.6158	137.702							1.151	5.98816
						11.6224	137.712							1.152	5.98753
						11.6291	137.721							1.153	5.98684
						11.6358	137.721							1.153	5.98614
						11.6424	137.75							1.154	5.98645
						11.6491	137.76							1.155	5.98542
						11.6557	137.74							1.155	5.98457
						11.6624	137.74							1.156	5.98339
						11.6691	137.769							1.157	5.98091
						11.6757	137.779							1.157	5.98181
						11.6825	137.789							1.158	5.98229
						11.6891	137.798							1.159	5.98158
						11.6958	137.818							1.159	5.98107
						11.7025	137.856							1.16	5.98338
						11.7091	137.904							1.161	5.98478
						11.7157	137.952							1.161	5.9855
						11.7225	137.991							1.162	5.98479
						11.7291	138.039							1.163	5.98566
						11.7357	138.078							1.163	5.98678
						11.7425	138.107							1.164	5.98704
						11.7491	138.136							1.165	5.98638
						11.7558	138.164							1.165	5.98594
						11.7624	138.193							1.166	5.98547
						11.7691	138.242							1.167	5.98392
						11.7758	138.251							1.167	5.98186
						11.7825	138.29							1.168	5.98144
						11.7891	138.328							1.169	5.9814
						11.7958	138.347							1.169	5.98036
						11.8024	138.386							1.17	5.98107
						11.8091	138.424							1.171	5.98247
						11.8158	138.453							1.171	5.98321
						11.8224	138.511							1.172	5.98397
						11.8291	138.569							1.173	5.98459
						11.8357	138.627							1.173	5.98573
						11.8424	138.685							1.174	5.98571
						11.8491	138.743							1.175	5.98546
						11.8558	138.8							1.175	5.98575
						11.8624	138.839							1.176	5.98732
						11.869	138.887							1.177	5.98854
						11.8758	138.935							1.177	5.98827
						11.8825	138.974							1.178	5.9874
						11.8891	139.041							1.179	5.98739
						11.8957	139.109							1.179	5.98798
						11.9024	139.147							1.18	5.9883
						11.9092	139.186							1.181	5.98954
						11.9158	139.234							1.181	5.98999
						11.9224	139.282							1.182	5.98967
						11.9291	139.33							1.183	5.9895
						11.9357	139.378							1.183	5.99156
						11.9425	139.427							1.184	5.99438
						11.9491	139.475							1.185	5.99533
						11.9558	139.552							1.185	5.996
						11.9624	139.619							1.186	5.99733
						11.9691	139.687							1.187	5.99716
						11.9758	139.764							1.187	5.99697
						11.9824	139.821							1.188	5.99687
						11.9891	139.899							1.189	5.99621
						11.9958	139.956							1.189	5.99568
						12.0024	140.014							1.19	5.99519
						12.0091	140.072							1.191	5.99484
						12.0157	140.139							1.191	5.99549
						12.0225	140.197							1.192	5.99511
						12.029	140.255							1.193	5.99223
						12.0358	140.313							1.193	5.99161
						12.0424	140.371							1.194	5.99156
						12.0491	140.429							1.195	5.99202
						12.0557	140.486							1.195	5.99284
						12.0624	140.554							1.196	5.99322
						12.0692	140.621							1.197	5.99264
						12.0757	140.698							1.197	5.99182
						12.0824	140.775							1.198	5.99134
						12.0891	140.852							1.199	5.99074
						12.0958	140.939							1.199	5.99139
						12.1023	141.016							1.2	5.99094
						12.1091	141.074							1.201	5.98927
						12.1157	141.151							1.201	5.98791
						12.1225	141.199							1.202	5.98713
						12.1291	141.267							1.203	5.98654
						12.1358	141.334							1.203	5.98779
						12.1424	141.411							1.204	5.98761
						12.1491	141.479							1.205	5.98686
						12.1558	141.546							1.205	5.98672
						12.1624	141.594							1.206	5.98658
						12.169	141.671							1.207	5.98628
						12.1757	141.729							1.207	5.98609
						12.1824	141.797							1.208	5.98428
						12.1891	141.864							1.209	5.9845
						12.1958	141.931							1.209	5.98654
						12.2024	142.018							1.21	5.98559
						12.2091	142.086							1.21	5.98428
						12.2157	142.172							1.211	5.98379
						12.2224	142.259							1.212	5.9834
						12.2291	142.336							1.212	5.98113
						12.2357	142.404							1.213	5.98024
						12.2424	142.481							1.214	5.9805
						12.2491	142.538							1.214	5.98188
						12.2558	142.596							1.215	5.98274
						12.2623	142.664							1.216	5.98182
						12.269	142.75							1.216	5.98133
						12.2757	142.808							1.217	5.98108
						12.2824	142.866							1.218	5.98106
						12.289	142.914							1.218	5.9816
						12.2957	142.982							1.219	5.98182
						12.3024	143.039							1.22	5.98045
						12.3091	143.107							1.22	5.97823
						12.3157	143.165							1.221	5.97788
						12.3224	143.232							1.222	5.97835
						12.329	143.309							1.222	5.9786
						12.3358	143.377							1.223	5.97896
						12.3424	143.463							1.224	5.98064
						12.3491	143.54							1.224	5.98136
						12.3557	143.608							1.225	5.9808
						12.3624	143.666							1.226	5.97966
						12.369	143.723							1.226	5.979
						12.3757	143.772							1.227	5.98096
						12.3823	143.839							1.228	5.98292
						12.3891	143.897							1.228	5.98273
						12.3957	143.955							1.229	5.98271
						12.4024	144.012							1.23	5.98436
						12.409	144.061							1.23	5.98424
						12.4157	144.118							1.231	5.98436
						12.4223	144.167							1.232	5.98518
						12.429	144.224							1.232	5.98481
						12.4357	144.273							1.233	5.98403
						12.4424	144.33							1.234	5.98583
						12.4491	144.407							1.234	5.98808
						12.4557	144.475							1.235	5.98781
						12.4624	144.552							1.236	5.98718
						12.4691	144.619							1.236	5.98787
						12.4757	144.677							1.237	5.98814
						12.4824	144.735							1.238	5.98986
						12.489	144.783							1.238	5.99059
						12.4958	144.841							1.239	5.99165
						12.5023	144.87							1.24	5.99219
						12.509	144.918							1.24	5.99069
						12.5157	144.966							1.241	5.9904
						12.5224	145.005							1.242	5.99077
						12.529	145.053							1.242	5.99086
						12.5358	145.082							1.243	5.9914
						12.5424	145.12							1.244	5.98973
						12.5491	145.149							1.244	5.98758
						12.5557	145.197							1.245	5.98752
						12.5624	145.246							1.246	5.98792
						12.5691	145.294							1.246	5.98778
						12.5757	145.352							1.247	5.98845
						12.5824	145.4							1.248	5.98784
						12.5891	145.438							1.248	5.98779
						12.5957	145.486							1.249	5.98949
						12.6024	145.525							1.25	5.98975
						12.609	145.564							1.25	5.98779
						12.6158	145.612							1.251	5.98577
						12.6224	145.65							1.252	5.98611
						12.6291	145.679							1.252	5.98567
						12.6357	145.708							1.253	5.98498
						12.6424	145.737							1.254	5.98475
						12.6491	145.747							1.254	5.98413
						12.6557	145.766							1.255	5.98325
						12.6623	145.785							1.256	5.98118
						12.6691	145.814							1.256	5.98012
						12.6757	145.843							1.257	5.98024
						12.6824	145.843							1.258	5.9798
						12.689	145.862							1.258	5.98016
						12.7023	145.93							1.259	5.98021
						12.709	145.958							1.26	5.97886
						12.7157	145.997							1.26	5.97809
						12.7224	146.026							1.261	5.97855
						12.729	146.045							1.262	5.97796
						12.7357	146.065							1.262	5.97769
						12.7424	146.084							1.263	5.97782
						12.7491	146.093							1.264	5.97684
						12.7558	146.113							1.264	5.97718
						12.7624	146.132							1.265	5.97588
						12.7691	146.132							1.266	5.97511
						12.7757	146.132							1.266	5.97458
						12.7823	146.122							1.267	5.97453
						12.789	146.132							1.268	5.97491
						12.7957	146.142							1.268	5.97433
						12.8024	146.151							1.269	5.97464
						12.809	146.151							1.27	5.97454
						12.8158	146.171							1.27	5.97507
						12.8224	146.19							1.271	5.97456
						12.8291	146.228							1.272	5.97473
						12.8357	146.238							1.272	5.97604
						12.8424	146.248							1.273	5.97738
						12.8491	146.267							1.274	5.97831
						12.8557	146.267							1.274	5.97769
						12.8623	146.276							1.275	5.9767
						12.869	146.276							1.276	5.97546
						12.8758	146.267							1.276	5.97469
						12.8824	146.267							1.277	5.97527
						12.889	146.267							1.278	5.97451
						12.8958	146.248							1.278	5.97289
						12.9024	146.219							1.279	5.97309
						12.9091	146.209							1.28	5.973
						12.9157	146.19							1.28	5.97409
						12.9224	146.19							1.281	5.97526
						12.9291	146.18							1.282	5.97409
						12.9357	146.171							1.282	5.9736
						12.9423	146.171							1.283	5.97377
						12.9491	146.19							1.284	5.97454
						12.9558	146.199							1.284	5.97367
						12.9624	146.19							1.285	5.97319
						12.9691	146.19							1.286	5.97294
						12.9757	146.19							1.286	5.97324
						12.9825	146.18							1.287	5.97345
						12.9891	146.171							1.288	5.97157
						12.9958	146.132							1.288	5.97142
						13.0091	146.122							1.289	5.97039
						13.0158	146.084							1.29	5.9689
						13.0224	146.036							1.29	5.96768
						13.0291	146.007							1.291	5.96913
						13.0357	145.978							1.292	5.97008
						13.0424	145.949							1.292	5.971
						13.0491	145.949							1.293	5.97236
						13.0557	145.92							1.294	5.97299
						13.0624	145.91							1.294	5.9736
						13.0691	145.92							1.295	5.97512
						13.0757	145.92							1.296	5.97664
						13.0824	145.92							1.296	5.97782
						13.0891	145.91							1.297	5.97716
						13.0958	145.901							1.298	5.97633
						13.1025	145.872							1.298	5.97717
						13.1091	145.881							1.299	5.97788
						13.1158	145.872							1.3	5.97736
						13.1224	145.853							1.3	5.97738
						13.1291	145.853							1.301	5.97844
						13.1358	145.833							1.302	5.97846
						13.1424	145.795							1.302	5.97832
						13.1491	145.747							1.303	5.97871
						13.1558	145.727							1.304	5.97965
						13.1624	145.718							1.304	5.98053
						13.1691	145.679							1.305	5.98048
						13.1758	145.669							1.306	5.98046
						13.1824	145.631							1.306	5.98112
						13.1891	145.621							1.307	5.98116
						13.1957	145.631							1.308	5.98073
						13.2024	145.631							1.308	5.98063
						13.2091	145.631							1.309	5.97969
						13.2157	145.631							1.31	5.97953
						13.2224	145.612							1.31	5.97988
						13.229	145.592							1.311	5.98029
						13.2357	145.583							1.312	5.98003
						13.2424	145.573							1.312	5.97922
						13.2491	145.573							1.313	5.97832
						13.2557	145.592							1.314	5.97871
						13.2624	145.554							1.314	5.97949
						13.269	145.515							1.315	5.97973
						13.2757	145.477							1.316	5.97946
						13.2891	145.438							1.316	5.98021
						13.2957	145.448							1.317	5.98073
						13.3024	145.438							1.318	5.97981
						13.309	145.438							1.318	5.97974
						13.3157	145.438							1.319	5.9798
						13.3223	145.448							1.32	5.97901
						13.3291	145.438							1.32	5.97876
						13.3357	145.429							1.321	5.97881
						13.3423	145.419							1.322	5.97844
						13.3557	145.39							1.322	5.97796
						13.3624	145.39							1.323	5.9771
						13.3691	145.361							1.324	5.97597
						13.3757	145.352							1.324	5.97463
						13.3823	145.371							1.325	5.97465
						13.3891	145.323							1.326	5.9754
						13.3957	145.284							1.326	5.97604
						13.4024	145.274							1.327	5.97636
						13.4091	145.265							1.328	5.9751
						13.4157	145.236							1.328	5.97483
						13.4223	145.246							1.329	5.97489
						13.4291	145.226							1.33	5.97394
[truncated: 27,369 more rows]

## Sheet: Supplementary Fig. 3
Supplementary Fig. 3d						Supplementary Fig. 3e
Log[ligand(M)]	LTC4		CHS			Log[ligand(M)]	pran			CHS
-4			9.375	1.78571			Mean	SEM	N	Mean	SEM	N
-5			5.80357	1.11607		-9	93.3687	1.72599	3	102.387	1.32414	3
-6	103.348	91.2946	4.01786	6.02679		-8	103.448	1.2992	3	100.796	1.54695	3
-7	89.7321	87.0536	8.70536	9.82143		-7	100.531	1.53263	3	100.531	1.82997	3
-7.3	85.9375	77.0089	8.25893	1.78571		-6	94.4297	1.34377	3	100.531	1.54589	3
-8	61.6071	72.7679	-4.6875	7.8125		-5.3	51.9894	1.84801	3	99.7347	2.65517	3
-8.3	31.0268	35.0446				-5	35.2785	1.78727	3	103.979	2.99469	3
-9	7.58929	29.0179	6.91964	-3.57143		-4.3	6.89655	1.80796	3	101.857	1.32865	3
-9.3	5.80357	9.15179				-4	0.265252	1.53926	3	102.387	1.67401	3
-10	0	4.01786	2.23214	5.13393

## Sheet: Supplementary Fig. 4e 4g
Supplementary Fig. 4e							Supplementary Fig. 4g
WT	Log[LTD4(M)]						CysLT2R constructs	% WT expression level
	-6	88.7417	103.636	98.263			WT	100	106.651	93.3492
	-7	98.3444	102.424	98.7593			Y119A	100.308	101.906	103.493
	-7.3	112.583	76.6667	86.3524			Y123A	83.4523	80.1416	86.7581
	-8	59.9338	58.7879	34.4913			Y127A	77.9884	83.0808	88.1718
	-8.3	49.0066	59.0909	13.3995			V134A	73.9866	77.3261	80.6733
	-9	0.993377	0.606061	8.18859			R136A	35.8319	41.0837	46.3284
	-9.3	0	2.42424	-6.94789			F137A	70.1094	78.9578	87.8108
	-10	3.97351	11.2121	0.744417			L138A	72.9394	76.4187	79.901
Y119A	Log[LTD4(M)]						H142A	82.7217	88.4874	94.258
	-6	34.2432	32.0625	33.3188			F144A	85.1624	92.0856	99.0181
	-7	26.0546	21.8772	21.8229			R145A	79.1311	91.5468	103.969
	-7.3	4.4665	7.95285	2.41353			L158A	97.879	100.296	102.521
	-8	-0.992556	1.99603	1.66425			L212A	87.8175	93.8139	99.8036
	-8.3	0	1.75707	2.44203			F214A	35.6814	39.889	44.0992
	-9	4.21836	1.96774	2.04106			T216A	76.8934	79.5559	82.2267
	-9.3	-0.496278	2.49876	-2.8285			I219A	90.4215	97.8353	105.179
	-10	1.73697	1.61141	-1.32319			Y221A	68.7394	73.2569	77.7815
Y123A	Log[LTD4(M)]						Y221F	58.1643	62.3868	66.616
	-6	-4.88722	-3.01734	3.6474			L223A	72.9923	77.7854	82.5883
	-7	3.84962	-3.98844	3.80347			S241A	34.7983	39.9616	45.1221
	-7.3	7.89474	-3.41618	2.97399			F260A	89.1373	90.7669	92.4638
	-8	5.56391	1.15029	2.55925
	-8.3	3.7594	-5.26012	1.64913
	-9	1.54135	-3.23699	4.31214
	-9.3	-1.52632	-2.09827	1.24422
	-10	-6.39098	-6.06936	6.38439
R136A	Log[LTD4(M)]
	-6	-5.53785	5.75	3.31884
	-7	5.37849	-8	1.82295
	-7.3	3.98406	-1.75	2.41353
	-8	9.36255	-3	1.66425
	-8.3	-5.17928	-0.5	2.44203
	-9	-5.37849	-2.25	2.04106
	-9.3	-1.79283	-1.5	2.8285
	-10	9.36255	0	-1.32319
F144A	Log[LTD4(M)]
	-6	23.3716	41.6018	36.3822
	-7	31.9923	39.611	35.4805
	-7.3	35.6322	37.0938	33.3844
	-8	33.9081	34.6705	33.3936
	-8.3	30.2682	29.4577	27.5446
	-9	9.88506	2.51716	2.77574
	-9.3	3.44828	-6.63616	2.99314
	-10	0	-2.12815	3.43707
F214A	Log[LTD4(M)]
	-6	1.7341	6.92486	3.90404
	-7	-0.867052	6.76012	2.05682
	-7.3	8.67052	9.12139	-3.09596
	-8	10.6936	8.28035	-2.96212
	-8.3	9.82659	7.31503	-3.2601
	-9	0	7.46532	-2.83838
	-9.3	0	7.21098	-4.86869
	-10	0.289017	6.95954	-1.96591
Y221A	Log[LTD4(M)]
	-6	-5.21092	2.65509	1.5529
	-7	-9.67742	2.2995	1.81957
	-7.3	-1.73697	2.25806	1.80821
	-8	-11.6625	2.18362	2.40242
	-8.3	-8.68486	2.22382	1.84155
	-9	-8.933	2.19107	1.54734
	-9.3	-6.94789	2.17022	2.12802
	-10	-4.4665	2.60298	1.57053
Y221F	Log[LTD4(M)]
	-6	51.6129	52.3893	51.1594
	-7	43.6725	42.1538	41.7391
	-7.3	24.0695	22.3228	22.6087
	-8	13.6476	12.4725	18.0193
	-8.3	-0.744417	2.0804	4.39614
	-9	-7.19603	2.37965	6.90821
	-9.3	-2.23325	1.90744	1.83092
	-10	-6.45161	2.08809	-3.37681
F260A	Log[LTD4(M)]
	-6	2.73051	3.24855	2.92197
	-7	3.85301	-1.7341	2.10058
	-7.3	1.1804	-2.31214	2.57977
	-8	1.15813	4.33526	2.46474
	-8.3	0.0222717	-5.20231	2.48006
	-9	9.82183	-9.24855	1.91416
	-9.3	1.68597	0.289017	2.93642
	-10	0	-6.87861	2.21474
